# Supplementary material for: CXCL12 targets the primary cilium cAMP/cGMP ratio to regulate cell polarity during migration
Source: Nat Commun. 2023 Dec 4;14:8003. doi: 10.1038/s41467-023-43645-w (PMC10695954; doi:10.1038/s41467-023-43645-w)
Supplement: Supplementary file 7 — Source Data [file 41467_2023_43645_MOESM7_ESM.zip]

Archive with 11 entries (11 files):
- Figure 1.xlsx
- Figure 2.xlsx
- Figure 3.xlsx
- FIgure 4.xlsx
- Figure 5.xlsx
- Figure 6.xlsx
- Supplementary Figure 2.xlsx
- Supplementary FIgure 3.xlsx
- Supplementary Figure 4.xlsx
- Supplementary Figure 5.xlsx
- Supplementary Figure 6.xlsx
