# Supplementary material for: CXCL12 targets the primary cilium cAMP/cGMP ratio to regulate cell polarity during migration
Source: Nat Commun. 2023 Dec 4;14:8003. doi: 10.1038/s41467-023-43645-w (PMC10695954; doi:10.1038/s41467-023-43645-w)
Supplement: Supplementary file 7 — Source Data [file 41467_2023_43645_MOESM7_ESM.zip › Figure 1.xlsx]

## Sheet: Figure 1
				Figure 1J			Figure 1K			Figure 1M			Figure 1N			Figure 1O			Figure 1Q			Figure 1R			Figure 1T					Figure 1U
p values
pannel		p value																							Soma		Leading Process			Soma		Leading process
J	Mann-Whitney	0.7398		5HT6-mRFP	Mut5HT6-mRFP		5HT6-mRFP	Mut5HT6-mRFP		5HT6-mRFP	5HT6-SponGee		5HT6-mRFP	5HT6-SponGee		5HT6-mRFP	5HT6-SponGee		5HT6-mRFP	5HT6-cAMP Sponge		5HT6-mRFP	5HT6-cAMP Sponge		5HT6-mRFP	5HT6-SponGee	5HT6-mRFP	5HT6-SponGee		5HT6-mRFP	5HT6-cAMP Sponge	5HT6-mRFP	5HT6-cAMP Sponge
K	Mann-Whitney	0.2418		0.483185	0.594289		0.659355	0.354837		0.272773	0.310799		85.8333	71.6667		0.462301	0.407573		0.118246	0.476971		0.462301	0.360425		0	0.816327	2.23603	1.95918		0	0.307692	2.23602	1.53846
M	Mann-Whitney	<0,0001		0.793153	0.423954		0.815884	0.495512		0.215187	0.63547		335	302.5		0.897842	0.417557		0.847305	0.478408		0.897842	0.432309		0	0.6	1.11801	1.28571		0	1.14286	1.11801	1.85714
N	Mann-Whitney	0.0037		0.440612	0.462181		0.383201	0.258373		0.778129	0.558423		100	300		0.659424	0.410255		0.311022	0.831169		0.659424	0.572933		0.295567	1.59368	2.06897	1.59368		0.295567	0.181818	2.06897	1.45455
O	Mann-Whitney	<0,0001		0.748864	0.74876		0.312115	0.738627		0.85867	0.615105		155	570		1.31157	0.54885		0.814243	0.755971		1.31157	0.523106		0.345158	0.645161	1.32311	0.921659		0.345158	0.247423	1.32311	2.2268
Q	Mann-Whitney	0.0146		0.380657	0.725162		0.459887	0.323806		0.881697	0.745163		300	185		0.35833	0.429203		0.0561323	0.588782		0.35833	0.833418		0.31746	2.06349	0.634921	1.90476		0.31746	0	0.634921	0.545455
R	Mann-Whitney	0.6198		0.484159	0.85213		0.40753	0.486148		0.925575	0.672499		390	85		0.361024	0.707937		0.065106	0.830608		0.361024	0.874489		1.02041	0.634921	0.306122	3.1746		1.02041	0.571429	0.306122	0.952381
T	2-way ANOVA			0.402387	0.79727		0.463102	0.34175		0.700409	0.451587		350	267.5		0.645308	0.82642		0.786582	0.897877		0.645308	1.04078		0	1.50376	2.85714	1.50376		0	0.913043	2.85714	1.04348
	Interaction	0.0004		0.782105	0.692769		1.16217	0.294874		0.966519	0.614688		155	182.5		0.630108	0.324624		0.615658	0.777321		0.630108	0.806876		0.983607	1.60714	1.8267	3		0.983607	0	1.8267	1.68
	Compartment effect	<0,0001		0.799454	0.848786		0.565202	0.683567		0.962825	0.727495		170	355		0.371759	0.193794		0.751806	0.891965		0.371759	1.03941		0.364742	1.16883	1.2766	1.81818		0.364742	0	1.2766	0.428571
	Genotype effect	0.0083		0.718348	0.147809		0.885611	0.235291		0.894976	0.231231		490	90		0.408888	0.241737		0.341124	0.765273		0.408888	1.42		0.606061	0.398671	1.47186	0.398671		0.606061	0.666667	1.47186	1.33333
	Bonferroni's multiple comparisons test			0.737239	0.749978		0.864523	0.954831		0.765915	0.586305		400	255		0.479774	0.429705		0.655151	0.835873		0.479774	0.939291		0.789474	0.46332	0.902256	0.772201		0.789474	1.0084	0.902256	1.91597
	5HT6-mRFP vs 5HT6-SponGee (Soma)	<0,0001		0.934317	0.920292		1.27561	0.764218		0.857863	0.285068		225	167.5		0.475829	0.434192		0.561958	0.930352		0.475829	0.657108		0.077922	1.71429	0.701299	2.28571		0.0779221	0.235294	0.701299	0.941176
	5HT6-mRFP vs 5HT6-SponGee (Leading process)	>0,9999		0.930219	0.361377		0.914477	0.189029		0.884665	0.720232		255	93.3333		0.559779	0.722597		0.643317	0.725853		0.559779	0.722903		0	0.779221	1.22449	1.09091		0	0.11215	1.22449	0.785047
U	2-way ANOVA			0.867468	0.871285		1.02473	0.897248		0.87654	0.45758		165	97.5		0.388544	0.684139		0.0202155	0.874575		0.388544	0.78745		0	1.37143	1.64835	0.685714		0	0.666667	1.64835	2.33333
	Interaction	0.0022		0.915766	0.588105		1.22758	0.179703		0.766838	0.898184		70	215		0.466377	0.387972		0.59111	0.955813		0.466377	1.7024		0	0.630252	1.38996	1.63865		0	0.272727	1.38996	3.81818
	Compartment effect	<0,0001		0.85774	0.689765		0.65911	0.513738		0.913122	0.898184		217.5	230		0.639387	0.677877		0.814073	0.318278		0.639387	0.445015		0	0.444444	1.25436	1.20635		0	0.448598	1.25436	1.34579
	Genotype effect	0.0795		0.571887	0.840617		0.686252	1.00092		0.803063	0.272624		180	115		0.533372	0.341005		0.421229	0.573729		0.533372	0.489192		0.32967	0	1.31868	2.44898		0.32967	0.363636	1.31868	0.909091
	Bonferroni's multiple comparisons test			0.960501	0.212693		1.06954	0.286231		0.151693	0.272624		400	420		1.16052	0.758923		0.332481	0.693263		1.16052	0.706156		0	0.188383	0.874636	0.518053		0	0.20339	0.874636	2.23729
	5HT6-mRFP vs 5HT6-cAMP Sponge (Soma)	0.6452		0.437295	0.657184		1.14584	0.575367		0.297561	0.215411		165	116.667		0.251917	0.545229		0.32856	0.851091		0.251917	0.869322		0.190476	0.459184	1.33333	0.535714		0.190476	0.782609	1.33333	3.3913
	5HT6-mRFP vs 5HT6-cAMP SPonge (Leading process)	0.0012		0.625925	0.928319		0.549445	1.14895		0.864876	0.602254		190	267.5		0.288401	0.324337		0.113238	0.21249		0.288401	0.28864		0.612245	0.311688	2.29592	1.09091		0.612245	0.444444	2.29592	4
				0.412593	0.896003		1.28209	0.804274		0.910376	0.372814		196.667	231.25		0.393441	0.287872		0.326344	0.84752		0.393441	0.584484		0.278746	1.47121	1.81185	0.767591		0.278746	0.527473	1.81185	0.527473
				0.122886	0.533158		0.592875	0.376924		0.933069	0.111935		435	155		0.281701	0.432873		0.393204	0.847973		0.281701	0.586103		0.952381	1.28	0.544218	1.44		0.952381	0.745342	0.544218	1.86335
				0.848325	0.448185		0.950492	0.27501		0.425264	0.676184		95	58.75		0.674353	0.329667		0.774514	0.483671		0.674353	0.455467		0.31746	5.23077	0.952381	2.46154		0.31746	0.401786	0.952381	1.60714
				0.596571	0.621702		0.869153	0.290318		0.687942	0.725249		400	85		0.806601	0.392707		0.679177	0.863972		0.806601	1.60659		0.209059	2.06061	1.14983	0.969697		0.209059	0.691244	1.14983	0.552995
				0.295291	0.757474		0.496423	0.320313		0.902611	0.543685		245	130		0.486132	0.270232		0.670394	0.581114		0.486132	0.774717		0.594059	1.14706	1.52758	1.5		0.594059	0.612245	1.52758	0.787172
				0.160935	0.735363		0.329518	0.371893		0.933009	0.35449		305	112.5		0.186467	0.624157		0.229125	0.78124		0.186467	0.504391		0.4	0.995122	1	1.1122		0.132597	0	1.06077	1.02857
				0.851416	0.182644		0.590483	0.480354		0.933009	0.528894		170	230		1.73808	0.554612		0.973934	0.259053		1.73808	0.484692		0.6	0.356436	2.4	0.950495		0	0	2.27586	0.591133
				0.834784	0.635154		0.683988	0.812501		0.674273	0.555612		95	395		0.338937	0.39072		0.306527	0.980789		0.338937	1.78037		0.470588	0.5	0.235294	0.875		0	0	1.94595	0.535714
				0.772323	0.791033		0.284725	0.420856		0.891634	0.558493		215	150		1.85253	0.252242		0.859679	0.886387		1.85253	1.02054		0	0.210526	1.77778	1.05263		0	0	1.65	1.53846
				0.714999	0.822385		1.01651	0.324381		0.101251	0.687218		65	210		1.65843	0.413494		0.97148	0.666657		1.65843	0.523576		0.26087	1.02439	0.782609	1.60976		0	0.11583	5.71429	0.810811
				0.913356	0.784677		0.650429	0.383801		0.909221	0.575741		295	310		0.383231	0.382671		0.756463	0.88402		0.383231	0.409299		0	1	1.2	0.8		0.333333	0.25974	1.5	1.55844
				0.821588	0.780625		0.872924	0.47463		0.556787	0.174877		155	340		0.480946	0.322358		0.248164	0.413933		0.480946	0.504567		0.556962	0.962963	1.31646	1.11111		0.296296	0	2.81481	0.857143
				0.496964	0.851004		0.583109	0.31977		0.552059	0.127497		165	50		1.94348	0.436559		0.848275	0.257026		1.94348	0.488617		0.181818	1.43478	3.45454	0.913043		0.413793	0.827068	3.31034	1.8797
				0.897402	0.740808		1.04496	0.788986		0.640007	0.51105		190	237.5		1.65744	0.814424		0.808778	0.687687		1.65744	0.502638		0	0	2.28571	1.44		0.315789	0.418118	0.947368	0.836237
				0.760096	0.367662		0.736639	0.617454		0.119629	0.542879		265	140		0.374153	0.675239		0.0851365	0.784213		0.374153	0.259108		1.28571	0.782609	0.857143	2.08696		0	0.238095	1.33333	1.19048
				0.75769	0.836212		0.440867	1.05918		0.580747	0.555485		420	340		1.09099	0.351306		0.424357	0.679472		1.09099	0.682636		0	0	1.44	1.5		0	0.178571	1.14286	0.535714
				0.908135	0.867255		0.623671	0.572476		0.904359	0.716828		215	148.333		1.05813	0.327962		0.039654	0.751823		1.05813	0.898854		0	1.44	2.24	1.344		0.136364	0.364742	0.818182	0.364742
				0.678156	0.319809		0.512261	0.731775		0.779469	0.126807		270	180		1.08948	0.542649		0.843954	0.781779		1.08948	0.91916		0.4	1.92	0.4	1.92		0.436364	0.401786	2.83636	1.60714
				0.706595	0.742212		0.767728	0.528076		0.518617	0.238791		194.167	60		1.22063	0.326492		0.756954	0.914839		1.22063	0.756468		0.631579	1.43478	0.947368	1.04348		0.184615	0.225564	2.21538	1.12782
				0.921178	0.852727		1.40714	0.355612		0.131687	0.574087		450	80		0.575325	0.322047		0.666421	0.443645		0.575325	0.370464		0.324324	0.2	3.24324	1		0.413793	0.523446	2.89655	0.916031
				0.799608	0.842923		0.952067	0.333847		0.459271	0.793423		355	237.5		0.644825	0.309283		0.486488	0.708839		0.644825	0.492694		0.328767		1.64384			0	1.03448	1.55556	1.03448
				0.401936	0.55091		0.603773	0.174848		0.71945	0.555236		340	340		0.553116	0.418332		0.562243	0.730646		0.553116	0.319505		1.05495		0.791209			0.180451	0.130861	1.53383	1.11232
				0.39676	0.423313		0.670908	0.416076		0.91281	0.415483		405	375		0.68134	0.354527		0.619263	0.853172		0.68134	0.792291		0.1875		0.5625			0	0.779221	6.75	1.47186
				0.710392	0.744997		0.197976	0.491178		0.308818	0.689232		420	430		0.508646	0.267338		0.155591	0.875693		0.508646	1.57444		0		1.2			0.533333	0	3.46667	1.51261
				0.826454	0.441255		0.573034	0.389979		0.932538	0.275844		325	240		0.332611	0.740868		0.567157	0.56717		0.307135	1.04821		0.176471		1.76471			0.214286	0.659341	2.14286	0.879121
				0.86743	0.636961		1.00852	0.400109		0.881044	0.00658611		205	560		0.567486	0.416952		0.182086	0.882104		0.255863	1.23598		1.05882		3.17647			0.363636	0.914286	1.45455	0.571429
				0.912819	0.62356		0.981387	0.628311		0.951616	0.185695		325	166.667		0.294443	0.257399		0.616647	0.715829		0.289758	0.420251								0		0.535714
				0.627488	0.588866		0.574125	0.503522		0.420907	0.0903125		305	205		0.503524	0.367493		0.746461	0.634336		0.443272	0.400702								0		1.33333
				0.817852	0.835882		0.63677	0.44589		0.683927	0.623838		405	132.5		1.34538	0.327116		0.149903	0.75188		0.33105	0.256374								0.883652		0.972018
				0.773146	0.721988		0.571893	0.393009		0.121621	0.486562		550	555		1.75375	0.480811		0.0583859	0.702971		0.471126	0.276284								0		0.559006
				0.819886	0.481051		0.581756	0.758005		0.874284	0.727853		265	165		0.398297	1.12045		0.836831	0.872607		1.04207	0.475673								0.745342		1.36646
				0.241901	0.635596		0.450994	0.57223		0.839381	0.76281		155	280		1.20719	1.31211		0.665403	0.691418		0.640358	0.278857								0.451128		0.75188
				0.84932	0.683794		1.2291	0.544568		0.906401	0.1343		430	68.3333		1.24121	1.31211		0.608587	0.911963		0.837965	0.749599								1.28571		0.857143
				0.871162	0.872443		1.42481	0.972878		0.877397	0.269211		210			1.19451	0.427592		0.685383	0.865481		0.499894	0.722493
				0.327008	0.798881		0.427633	0.48651		0.877397	0.359027		375			0.808483	0.427592		0.548455	0.237779		0.420888	0.205409
				0.135144	0.835369		0.381711	0.585409		0.815805	0.0322674		330			1.25889	0.15402		0.878403	0.891754		1.03851	1.34496
				0.797997	0.771625		0.954734	0.437548		0.192868	0.488755		160			0.709089	0.307275		0.82421	0.675424		1.08135	0.457686
				0.738757	0.792389		0.265246	0.490777		0.847305	0.55828		195			1.1501	0.579489		0.653574	0.568292		0.287477	0.248341
				0.854679	0.498385		0.44449	0.187367		0.423535	0.231004		250			1.06917	0.182549		0.787571	0.515617		1.07509	0.518068
				0.124843	0.528775		0.942334	0.498429		0.814243	0.312284		450			1.76583	0.357973		0.755506	0.568729		0.314525	0.534385
				0.842105	0.555257		1.45658	0.45933		0.0532101	0.239058		200			0.700852	0.444889		0.639722	0.592326		0.347483	0.224815
				0.683332	0.510208		0.532593	0.306697		0.065106	0.277974		210			0.141371	0.305371		0.897722	0.261107		1.72305	0.132483
				0.313594	0.732686		0.436337	0.837735		0.702614	0.54675		585			0.133647	0.231119		0.762574	0.496412		0.736461	0.329909
				0.832386	0.234652		1.31912	0.392639		0.619085	0.694291		415			1.20381	0.71626		0.445371	0.82572		0.750356	0.515606
				0.564517	0.32941		0.211407	0.456177		0.71847	0.410547		125			1.33908	0.595217		0.14692	0.890014		0.483787	0.735248
				0.189322	0.615257		0.33257	0.707194		0.351362	0.237737		316.667			1.23423	0.92526		0.874631	0.889135		1.55518	1.19937
				0.681695	0.279973		0.263081	0.652845		0.651596	0.124382		465			0.406144	0.402435		0.73241	0.433778		0.854347	1.36041
				0.709322	0.67578		0.398517	0.791618		0.533258	0.317051		425			0.385629	0.605113		0.765894	0.496889		0.398788	0.604828
				0.769226	0.355363		0.610963	0.256046		0.663195	0.401758		395			1.30388	0.369733		0.206261	0.159136		0.862506	0.473275
				0.836514	0.27441		0.913655	0.349625		0.0866586	0.184715		580			1.18544	0.350417		0.815477	0.86984		0.364825	0.996298
				0.427639	0.763345		0.345852	0.450946		0.59111	0.224024		235			1.18544	0.510131		0.860836	0.735019		0.775326	0.370094
				0.735936	0.858816		0.263858	1.10469		0.827723	0.245352		295			0.371414	0.618398		0.767169	0.764767		0.447963	0.417099
				0.839514	0.843286		0.547926	0.456022		0.431418	0.62463		315			1.0609	0.470524		0.867099	0.683696		1.49284	0.214216
				0.661423	0.485456		0.614164	0.603235		0.309693	0.0245091		355			0.764945	0.552762		0.574931	0.730463		0.528944	0.825259
				0.261071	0.795449		0.449747	0.508471		0.267259	0.139387					1.66962	0.910741		0.572382	0.631505		0.247706	0.196795
				0.830202	0.736258		0.912205	0.444722		0.215607						0.249629			0.315666	0.813798		0.13806	0.579566
				0.456239	0.763637		0.174094	0.261896		0.0445492						0.228249			0.345443	0.345574		0.723065	0.41235
				0.779034	0.327616		1.38592	0.222301		0.340904						0.282513			0.380043	0.93884		0.441217	1.22259
				0.813445	0.817605		1.15604	0.891384		0.727989						0.201907			0.597795	0.482849		0.622356	0.385198
				0.70723	0.758111		0.75316	0.379793		0.679177						0.561291			0.024252	0.627594		0.420097	0.435282
				0.673653	0.198252		0.83118	0.512903		0.322956						0.805409			0.55992	0.90037		0.322271	0.981887
				0.78711	0.593778		0.794526	0.423707		0.229125						0.509222			0.830438	0.632889		1.04073	0.304227
				0.84125	0.376434		0.860534	0.587372		0.973934						0.499493			0.0671595	0.858485		0.285126	0.82641
				0.415542	0.833109		0.60366	0.915824		0.252138						0.427243			0.844932	0.557927		0.967454	0.367283
				0.541997	0.721928		0.355817	0.298364		0.859679						0.432271			0.761826	0.578665		0.41635	0.336439
				0.529296	0.815189		0.306824	0.759443		0.97148						0.415343			0.650313	0.341119		0.365981	0.379619
				0.709125	0.809416		0.510298	0.959681		0.631238						1.2219			0.798385	0.602742		0.334392	0.72001
				0.65735	0.502635		0.241016	0.494404		0.162242						0.276013			0.957694	0.856792		1.77347	0.893162
				0.622131	0.628443		0.340473	0.505623		0.848275						0.966184			0.858615	0.702914		0.800867	0.319696
				0.770272	0.418855		0.312754	0.394632		0.808778						0.775454			0.694227	0.919029		0.632953	1.17248
				0.739735	0.403114		0.550496	0.316355		0.0618722						0.63452			0.762085	0.624838		1.46671	0.485203
				0.427362	0.714073		0.272007	0.887032		0.424357						0.318656			0.742593	0.311282		0.600345	0.389335
				0.803073	0.860318		0.395482	1.36695		0.039654						0.44011			0.872617	0.755012		0.838418	0.682895
				0.74145	0.790371		0.448412	0.532845		0.844299						0.43703			0.856125	0.640906		0.526935	0.797499
				0.301979	0.947635		0.489943	1.28859		0.756954						1.01565			0.812063	0.875546		0.795918	0.56041
				0.816525	0.557893		0.822827	0.897469		0.666421						0.529444			0.135857	0.893921		0.153435	1.32422
				0.746873	0.671167		0.909508	0.991861		0.661251						1.20865			0.875133	0.431873		0.93536	0.412847
				0.701975	0.908796		0.638222	1.1904		0.578957						0.82949			0.0752214	0.757163		0.211272	0.649394
				0.887642	0.843754		1.08003	1.51736		0.619263						0.82949			0.55175	0.685993		0.475526	0.461844
				0.922642	0.757099		0.728236	0.436597		0.0549653						0.944044			0.571997	0.886606		0.160548	0.961732
				0.762012	0.814497		0.598294	0.573973											0.504249	0.880282		0.538682	0.470603
				0.640767	0.890725		0.730476	1.10983											0.281196	0.772669		0.286451	0.521645
				0.951286	0.789211		1.60779	0.547263											0.12745	0.0801107		0.252091	0.844773
				0.358806	0.912913		0.381767	0.980972											0.598717	0.518804		0.727308	0.418355
				0.726526	0.821827		0.345872	0.337426											0.865325	0.413114		0.795799	0.887117
				0.510191	0.314733		0.2497	0.327545											0.400528	0.798753		0.733399	1.08206
				0.836944	0.673571		0.39261	0.559707											0.614929	0.910963		0.62569	1.21058
				0.768506	0.741939		0.532233	0.560546											0.351884	0.66228		0.596596	0.698061
				0.825034	0.687559		0.73438	0.76423											0.558303	0.417809		0.360011	0.470491
				0.703613	0.608139		0.510528	0.838111											0.898625	0.437621		1.13604	1.06455
				0.719845	0.828783		0.205715	0.654379											0.871005	0.691515		0.491692	0.330681
				0.735368	0.948534		0.320712	1.11252											0.931448	0.665119		1.27249	0.521881
				0.84441	0.535044		0.355973	0.452179											0.900345	0.856163		1.08678	0.742562
				0.803254	0.624386		1.09082	0.851955											0.472001	0.143915		0.447035	1.21285
				0.260792	0.900226		0.503797	1.20869											0.899337	0.741158		0.977262	0.748778
				0.727124	0.73175		0.341352	0.487575											0.762781	0.907607		0.834114	1.84797
				0.74147	0.953502		0.444832	1.6107											0.176622	0.767003		0.149884	0.76683
				0.30945	0.862868		0.215735	1.42491											0.926195	0.810823		1.27752	0.654263
				0.68098	0.586604		0.757762	0.967145											0.884583	0.203365		1.04405	0.124131
				0.847867	0.858725		1.00592	1.27925											0.829142	0.830627		0.451887	0.525638
				0.877583	0.855507		1.24781	0.827244											0.0363699	0.622341		0.78597	0.773779
				0.789788	0.320813		0.776708	0.514324											0.255001	0.444688		0.52292	1.03823
				0.241076	0.861846		0.240214	1.45203											0.773612	0.564295		1.02322	0.515175
				0.117113	0.846316		0.160767	0.790881											0.190633	0.781959		0.846904	0.923325
				0.938299	0.130477		1.32517	0.347761												0.456346			0.768497
				0.868445	0.164045		0.48455	0.633211												0.919962			1.20272
				0.691166	0.717548		0.292408	0.393761												0.803873			0.264049
				0.764756	0.88296		0.581715	0.504464												0.749251			1.0218
				0.491792	0.112775		0.288393	0.29225												0.564796			0.486769
				0.908583	0.807053		0.635001	0.964275												0.144688			0.25395
				0.771423	0.756003		0.564731	1.22651												0.384714			0.743054
				0.799568	0.485058		0.373529	0.237446												0.565189			0.850979
				0.868761	0.913706		0.744275	0.777418												0.723576			0.868879
				0.236293	0.105708		1.11754	0.674959												0.807203			1.15214
				0.380838	0.333783		0.669588	0.766627												0.336887			0.778941
				0.835476	0.881271		1.43723	0.776435												0.538782			0.461276
				0.18874	0.871075		0.230234	0.877165												0.633642			0.436997
				0.120756	0.803701		0.898024	1.14789												0.271275			0.207097
				0.814871	0.850733		0.385574	0.954503												0.925856			1.22015
				0.817336	0.887726		0.961164	0.366603
				0.4429	0.716076		0.828266	0.82706
				0.395286	0.910898		0.96888	1.59452
				0.837861	0.849608		0.986809	0.963149
				0.622504	0.774913		0.825186	0.404789
				0.762162	0.47879		1.03527	0.304003
				0.426206	0.76026		0.76242	0.802599
				0.470466	0.510281		0.190185	0.24966
				0.51417	0.857604		0.209753	0.269287
				0.879009	0.835104		0.465032	0.832633
				0.156458			0.672755
				0.795916			0.622526
				0.717518			1.31488
				0.645025			0.368805
