# Supplementary material for: CXCL12 targets the primary cilium cAMP/cGMP ratio to regulate cell polarity during migration
Source: Nat Commun. 2023 Dec 4;14:8003. doi: 10.1038/s41467-023-43645-w (PMC10695954; doi:10.1038/s41467-023-43645-w)
Supplement: Supplementary file 7 — Source Data [file 41467_2023_43645_MOESM7_ESM.zip › Figure 2.xlsx]

## Sheet: Figure 2
				Figure 2H			Figure 2I			Figure 2J			Figure 2K			Figure 2L			Figure 2N			Figure 2O			Figure 2P			Figure 2Q			Figure 2R
p values
pannel	statistical test	p value		PACT	PACT-SponGee		PACT	PACT-SponGee		PACT	PACT-SponGee		PACT	PACT-SponGee		PACT	PACT-SponGee		PACT	PACT-cAMP Sponge		PACT	PACT-cAMP Sponge		PACT	PACT-cAMP Sponge		PACT	PACT-cAMP Sponge		PACT	PACT-cAMP Sponge
H	Mann-Whitney	0.2283		0.836905	0.516097		145	205		0.694728	0.298735		920	1655.56		1.41176	0.484848		0.857811	0.85039		225	135		1.00897	0.287301		510	1575		2.35714	0.583333
I	Mann-Whitney	0.7392		0.860329	0.0641348		201.25	480		0.679811	0.267302		744	1507.5		1.55172	0.560311		0.789159	0.80977		165	295		1.17759	0.913503		637.5	618.75		1.85915	2.04545
J	Mann-Whitney	<0,0001		0.778318	0.839778		205	515		0.255896	0.260596		1578.26	2100		0.220859	0.373541		0.766227	0.921197		455	405		0.787699	0.778756		720	876.923		1.90909	1.85915
K	Mann-Whitney	<0,0001		0.721736	0.841785		235	220		0.661241	0.937498		840	392.308		0.62069	1.71429		0.834734	0.507137		370	400		0.796167	0.458841		547.826	544.737		1.71429	0.333333
L	Mann-Whitney	<0,0001		0.781685	0.0834775		95	200		0.663063	0.70917		703.448	608.333		1.18033	1.10345		0.900942	0.294272		265	485		1.64046	0.431343		350	1004.35		2.74286	0.666667
N	Mann-Whitney	0.0576		0.656211	0.504183		310	298.75		0.88454	1.11043		1200	736.364		1.62162	1.71429		0.881649	0.915882		275	248.333		0.826153	0.985632		787.5	525		1.09091	1.95349
O	Mann-Whitney	0.3089		0.80756	0.510121		252.5	495		0.520182	0.640113		997.674	1110		0.9375	1.5		0.952837	0.514187		405	315		1.06765	0.651368		1275	728.571		2.25	0.730435
P	Mann-Whitney	<0,0001		0.87115	0.903632		290	240		1.37529	0.767715		500	760		2.48276	1.47945		0.902616	0.737883		375	285		1.1214	0.345181		600	861.29		2.02597	0.333333
Q	Mann-Whitney	<0,0001		0.760619	0.713577		435	410		1.33097	0.827762		366.667	942.857		2.27848	1.21951		0.724311	0.749797		390	305		1.16055	1.11671		461.538	675		1.62963	2.31325
R	Mann-Whitney	0.0028		0.783237	0.59858		350	413.333		1.16117	0.346876		575	1227.27		2.56	0.369231		0.496183	0.63761		250	206.667		1.0165	0.433849		420	951.724		1.77778	0.833333
				0.838092	0.0516903		485	500		0.968084	1.13841		615	428.571		1.93939	2.08		0.918955	0.741876		205	295		1.68161	1.11323		300	500		3.3	1.53846
				0.905544	0.248778		610	265		1.2327	0.908456		500	787.5		2.4	1.92857		0.85863	0.606441		860	310		0.946087	0.601582		709.091	641.379		2.47059	1.38462
				0.806822	0.810015		135	200		0.880466	1.59686		600	600		1.42105	2.70968		0.666716	0.843586		425	295		0.624045	0.934279		627.273	875		1.056	1.57576
				0.888811	0.955533		110	285		1.34188	1.23618		350	562.5		2.52632	2.29412		0.602871	0.907977		340	320		0.940914	1.07355		409.091	500		2.08163	1.62963
				0.725453	0.891288		320	400		0.610751	0.700667		832.258	900		0.917647	1.62857		0.637025	0.793864		270	325		0.873373	1.0044		784.615	494.118		1.53846	2.0241
				0.855443	0.85552		210	320		0.957361	0.487526		654.545	1230		1.54286	0.840467		0.47448	0.922482		645	725		0.71348	1.59091		600	525		1.13869	2.66667
				0.896133	0.331748		105	265		1.09538	0.664541		600	840		2.69388	1.35849		0.949035	0.840522		295	180		1.69051	0.750322		300	705.882		1.04348	1.26923
				0.661196	0.917214		315	530		1.28032	1.58254		750	428.571		2.07692	2.75		0.916475	0.550023		330	235		1.05699	0.363053		566.667	1257.14		1.88571	0.541353
				0.857042	0.896938		225	225		0.750927	0.753368		738.462	736.364		1.31707	1.42373		0.787446	0.887326		445	430		1.07968	0.680893		600	790.909		2.13699	1.52727
				0.811299	0.857586		220	270		0.623748	1.11782		887.5	466.667		1.02857	2.53333		0.837751	0.790807		290	370		1.07179	1.1005		570	723.529		1.65	2.17143
				0.865327	0.911855		335	85		1.38864	0.353654		375	1110		2.75676	0.446809		0.915497	0.836042		150	95		1.37018	0.718905		450	872.727		3.34884	1.18033
				0.726003	0.927683		250	370		0.766743	1.17003		814.286	500		1.44304	1.125		0.903913	0.909662		250	205		1.34009	1.63087		385.714	300		2	3.11111
				0.694733	0.973566		230	190		0.399536	1.51343		790.909	300		0.444444	3.13043		0.74758	0.847164		150	162.5		0.48103	0.74906		1042.11	692.308		0.916667	1.2
				0.877589	0.618011		105	225		0.794343	0.554331		1000	882.353		1.21101	0.954545		0.915416	0.787123		455	400		0.462975	1.02785		991.304	507.692		0.833333	2.05714
				0.893815	0.830047		580	142.5		1.51156	0.81006		342.857	1220		3.25	1.728		0.839293	0.796404		115	370		1.0255	0.623994		575	533.333		1.57377	0.878049
				0.702662	0.965691		305	237.5		1.2704	1.08798		650	1200		2.63415	2.51163		0.647237	0.929695		145	365		0.658409	1.3983		768.75	700		0.782609	2.57143
				0.831774	0.756106		260	350		1.29066	1.15417		562.5	715.385		1.92	1.88764		0.547725	0.889015		220	150		0.801168	0.891898		712.5	880		1.28571	1.86408
				0.916649	0.876957		420	465		1.36953	0.372977		700	1470		3	0.666667		0.916291	0.858937		200	175		1.49834	0.777858		450	900		1.5	2.02105
				0.891827	0.872932		155	405		1.39237	1.0971		433.333	705.882		3.05882	2.09091		0.287085	0.79808		175	255		1.00829	1.11665		570	600		2.26415	2.1
				0.608696	0.84928		1105	335		0.960295	1.03996		585	616.667		1.59375	1.95918		0.87728	0.795513		250	255		1.07948	0.649454		600	1150		2.22222	0.808989
				0.936075	0.899027		670	380		1.63952	0.903267		300	650		2.52632	1.56522		0.841187	0.304258		485	181.667		1.29224	0.71009		420	540		2.29787	1.36364
				0.304544	0.92577		330	295		0.181572	1.31228		1586.84	600		0.046875	2.7907		0.780427	0.47356		480	242.5		0.725768	0.658251		637.5	833.333		1.2	0.909091
				0.800179	0.756683		80	295		0.326159	0.87725		1464.71	804.545		0.491803	1.86826		0.78831	0.203554		165	280		1.16262	0.833058		600	709.091		2.2069	1.57377
				0.901123	0.877955		325	270		1.04145	1.50468		500	350		2.59459	3.62264		0.807347	0.0382064		225	170		1.08274	0.488574		900	543.75		1.77778	0.8
				0.91746	0.58856		395	475		1.49234	0.39334		400	1620		3.3913	0.642857		0.494705	0.900032		400	270		0.80377	1.33289		1172.73	450		1.41176	2.54545
				0.977107	0.900214		175	355		1.5043	0.846936		300	648		3.75	1.76147		0.806682	0.473242		305	365		0.660039	0.347049		1350	968.182		0.965517	0.448598
				0.8291	0.861369		745	275		1.25637	0.638225		540	690		2.25	1.25		0.806263	0.838725		345	330		0.618838	0.589603		935.294	1140		1.28155	0.657534
				0.861247	0.897044		220	220		0.757896	1.57789		712.5	375		1.3012	3		0.764264	0.783311		215	290		1.00805	0.453307		300	843.75		2.33333	0.769231
				0.899376	0.968835		465	145		0.886538	0.668028		466.667	744.444		2.4	1.37705		0.85366	0.844064		182.5	435		0.717803	0.474303		683.333	1030.43		1.45455	0.75
				0.96536	0.852282		925	535		1.41051	0.4808		300	1414.29		3.36	1.05882		0.715673	0.934971		445	397.5		1.16281	0.971819		466.667	507.692		2.52632	1.73684
				0.810962	0.896629		280	260		1.45091	1.00194		400	600		2.4	1.64706		0.881125	0.925871		230	320		1.00194	0.832947		562.5	425		1.77778	1.30435
				0.856704	0.785611		150	325		0.856161	1.16731		642.857	550		1.43284	2.21053		0.791542	0.730553		250	245		0.686054	0.456108		627.273	783.871		1.21875	0.666667
				0.694373	0.561626		260	127.5		0.553753	0.649704		850	792		0.848485	0.97561		0.613574	0.865958		490	225		0.896404	1.02505		570	428.571		1.89474	1.94595
				0.922513	0.934414		155	155		1.55844	0.674437		300	900		3.75	1.6		0.858827	0.867503		265	125		1.22486	1.02869		300	428.571		2.64	2.28571
				0.883607	0.901183		330	350		1.16872	0.784818		650	720		2.66667	1.44		0.736229	0.720402		370	615		0.430842	1.08926		1007.14	330		0.303797	2.61818
				0.464386	0.93074		140	140		0.419146	1.90847		1075	420		0.672	3.27273		0.886863	0.866336		185	675		1.2933	1.32276		1350	633.333		2.28571	1.76471
				0.465536	0.936657		310	175		1.14429	1.37591		646.154	600		2.43478	2.25		0.929295	0.45246		417.5	275		1.09319	1.2159		420	300		1.77778	2.4
				0.91649	0.912868		222.5	255		0.994487	0.417831		600	1186.96		2.22222	0.514286		0.503324	0.773078		435	215		0.733148	1.02313		530.769	545.455		1.3913	2.3662
				0.912403	0.788199		165	300		1.34209	0.927478		428.571	407.143		3.65217	2.35714		0.738904	0.610365		355	285		0.846707	0.336867		709.091	810		1.67089	0.416667
				0.886984	0.901566		165	335		0.788733	0.996712		900	416.667		1.52381	1.75281		0.480443	0.882878		450	405		1.03235	1.21946		780	480		1.39535	2.70968
				0.924282	0.654969		500	700		1.01672	0.325879		350	1232.14		1.71429	0.45283		0.735588	0.835422		348.333	142.5		0.751855	0.37725		557.143	1275		1.53846	0.690647
				0.699556	0.887579		440	605		0.72048	0.75075		817.241	618.75		1.42268	1.25373		0.931859	0.792079		260	110		1.05565	0.599626		480	789.474		2.05714	0.947368
				0.809353	0.689587		515	355		1.21593	0.252578		471.429	1300		2.1	0.24		0.786154	0.845268		352.5	335		0.32852	1.13524		1108.7	600		0.333333	1.64706
				0.919014	0.767962		195	290		1.08423	0.390648		642.857	1125		2.34783	0.55814		0.827231	0.0839297		785	162.5		1.08486	0.637595		900	1145.45		2.4	1.16667
				0.981309	0.432374		351.667	430		1.71599	0.909299		300	983.333		3.15789	1.22835		0.593167	0.80345		297.5	120		0.565393	0.834314		1225	776.471		0.979592	1.93939
				0.903875	0.900684		318.333	297.5		1.19413	1.02913		685.714	360		2.32258	2.04878		0.809847	0.312043		332.5	375		1.25021	0.503863		514.286	870		2.07692	0.646154
				0.754097	0.926966		305	615		0.932533	0.65311		1061.54	534.783		1.08	1.125		0.790859	0.887234		335	270		0.982876	1.22727		545.455	412.5		2.14286	2.5
				0.911656	0.895801		190	285		1.32635	0.466061		412.5	886.364		1.86207	0.815534		0.870531	0.846565		385	385		0.863548	0.555363		535.714	1005.88		1.84615	0.96
				0.694214	0.584008		595	225		1.10971	0.778119		543.75	762.5		1.51724	1.72881		0.88292	0.785269		205	267.5		1.07057	0.517176		600	756.522		2.04878	0.979592
				0.88139	0.364092		390	535		0.939697	0.699523		654.545	1230		1.71429	1.33333		0.826424	0.784478		945	400		0.992257	0.698341		390	975		1.6	1.51899
				0.854576	0.798329		380	415		1.09417	0.499588		715.385	1182.86		2.125	0.915254		0.752833	0.597261		420	280		0.816686	0.877868		692.308	518.182		1.35211	1.83051
				0.925388	0.894658		255	320		0.796254	0.998819		918.75	583.333		1.18033	1.69697		0.834617	0.784045		305	215		0.96702	0.746317		450	712.5		1.90244	1.46939
				0.896415	0.791368		645	330		1.4406	1.12842		400	412.5		2.22222	2		0.877024	0.667812		1170	95		0.818242	0.548371		845.455	792.857		1.54286	1.15663
				0.971045	0.911706		170	190		1.48794	0.491609		300	961.364		3.27273	0.824034		0.880023	0.878301		305	430		0.903563	0.828976		720	600		2.50746	2.06061
				0.869566	0.878437		200	345		1.04145	0.438866		510	982.979		2.0625	0.669323		0.917441	0.937239		745	172.5		1.13993	0.704116		500	645		2.55319	1.38947
				0.912984	0.783066		260	340		1.77015	0.886344		350	560.87		3.14286	1.93939		0.923307	0.128152		475	325		0.729344	0.392957		1500	920		1.25373	0.75
				0.808028	0.93989		255	250		0.306561	1.4671		3000	300		0.458015	2.71698		0.879098	0.949535		320	320		0.779531	1.33599		514.286	450		1.15068	2.88
				0.779049	0.824532		202.5	315		1.44773	1.15237		385.714	728.571		2.70968	2.1		0.645656	0.840146		370	585		0.511101	0.688745		534.783	480		0.823529	1.30909
				0.922112	0.499124		420	442.5		1.08985	0.86765		412.5	660		2.18182	1.35652		0.70924	0.914807		215	172.5		0.732344	1.28042		930	385.714		1.46341	2.5
				0.728918	0.837844		100	487.5		1.63883	1.05788		800	845.455		2.28571	2.07407		0.691377	0.87081		850	390		0.597289	0.715355		794.118	900		1.03846	1.1831
				0.817367	0.933821		345	370		1.33228	1.18866		412.5	550		2.54545	2.4375		0.899851	0.654993		360	350		0.987792	0.717617		525	685.714		1.67442	1.3913
				0.839943	0.597252		435	181.25		0.909908	0.577118		500	707.143		1.68	0.882353		0.714591	0.224557		530	745		0.938557	0.199608		392.308	1414.29		2.13699	0.263736
				0.725315	0.8905		365	325		0.342	0.670036		1785	750		0.423529	1.45714		0.295609	0.163022		185	145		0.294991	0.491325		700	770		0.288	0.84507
				0.186843	0.337014		505	310		0.202838	0.608037		2713.04	511.765		0.375	1.4		0.591462	0.253679		332.5	252.5		0.297414	1.0879		1780	637.5		2.52632	2.11765
				0.764187	0.584723		290	220		0.287252	0.292658		1173.53	1414.29		0.271493	0.387097		0.56237	0.615682		380	225		1.10129	0.649855		1000	900		2.92308	1.05882
				0.837882	0.859851		755	238.333		0.483287	1.56949		669.231	580		0.983607	2.82353		0.227851	0.833958		245	355		1.21615	0.635121		410.526	1033.33		1.84615	1.05263
				0.796388	0.843006		310	315		1.00548	0.973627		725	400		1.84615	2.10811		0.900053	0.723885		240	340		1.06049	1.06659		900	480		0.659341	1.26316
				0.925062	0.852527		460	357.5		1.37048	1.72215		450	433.333		2.76923	2.59459		0.220758	0.699459		250	420		0.492414	0.290357		681.818	1269.23		2.55319	0.333333
				0.840775	0.9027		135	205		1.252	1.35252		356.25	575		3.28571	3		0.829975	0.537346		615	310		1.00008	0.669361		350	660		2.5	1.08
				0.815136	0.0999535		470	152.5		1.01017	0.58651		690	1416.67		1.90476	1.07143		0.943526	0.812277		540	205		1.16343	1.15724		420	487.5		0.10084	2
				0.775704	0.346405		425	475		0.328834	0.337468		1075.61	715.385		0.442623	0.743363		0.364024	0.125956		675	665		0.258319	0.972324		1200	545.455		0.198347	1.05882
				0.860683	0.821835		580	635		0.679586	0.794173		692.308	663.158		1.06667	1.61194		0.514885	0.835017		320	505		0.354203	1.37511		808.696	400		2.1573	2.59459
				0.795748	0.910535		690	385		0.94883	0.550109		937.5	709.091		1.63636	0.774194		0.684288	0.386551		125	220		1.2401	0.274482		360	1343.48		1.62162	0.25
				0.422673	0.906739		290	280		1.09427	1.07706		514.286	780		1.63636	1.48148		0.684537	0.747052		647.5	475		1.06805	0.432304		480	924		2	0.583333
				0.888694	0.895166		610	355		0.472117	0.606472		1100	425		1.10769	0.84		0.807569	0.63566		750	235		1.10083	0.328159		333.333	860		2.09524	0.333333
				0.877762	0.865334		295	280		0.654802	1.02874		820	566.667		1.21519	3		0.83266	0.775706		490	555		1.21693	0.634032		490.909	1430.77		2.53846	0.75
				0.797152	0.9289		425	183.75		0.756677	1.31101		600	900		1.37143	2.18182		0.890968	0.345789		472.5	470		1.49204	1.29211		375	477.273		2	1.96364
				0.762063	0.928671		295	315		0.695712	1.32456		561.29	1033.33		1.04698	2.35714		0.763308	0.875764		215	425		0.952233	1.09486		700	600		2.09524	2.59459
				0.935346	0.604971		400	160		1.32612	0.706609		400	433.333		3.27273	1.62712		0.830008	0.321036		352.5	435		1.53403	1.06172		400	625		0.875912	2.04878
				0.71695	0.69304		187.5	325		1.26482	0.800315		545.455	807.692		2.43038	1.53191		0.829636	0.44115		420	335		0.579616	0.64137		939.13	572.727		1.89474	1.46939
				0.873464	0.824588		555	410		0.723351	0.678473		765	866.667		1.13386	1.21739		0.84685	0.756742		360	150		0.905508	0.396258		425	1376.47		0.507042	0.583333
				0.772595	0.738924		185	322.5		0.481545	0.81009		1395.65	600		0.545455	1.52727		0.83868	0.77852		108.333	375		0.512622	0.769511		800	860		1.8	1.48454
				0.867575	0.317608		385	183.75		1.6705	0.876461		450	300		3.05455	1.14286		0.622221	0.319165		495	370		1.05462	0.960695		490.909	800		2.27586	1.66337
				0.868528	0.851864		300	310		1.66595	1.32284		600	651.724		2.22222	1.65517		0.855219	0.892671		580	355		1.41106	1.40366		450	463.636		0.607595	2.58462
				0.864702	0.608774		290	330		1.28171	0.487881		600	1425		2.88	1.05882		0.679562	0.863629		170	270		0.540185	1.58122		876.923	342.857		1.81818	2.7907
				0.887723	0.85394		385	127.5		1.58699	0.968539		450	700		3.2	1.38462		0.87084	0.85093		630	360		1.21887	0.692404		392.308	980		1.58333	1.05882
				0.866011	0.667086		250	235		1.63424	0.878262		480	627.273		3.2	1.57377		0.2554	0.761556		247.5	425		0.87288	0.363243		474.194	1420		1.29231	0.672
				0.939301	0.536385		265	445		1.33119	0.726438		800	1390.91		2.22222	1.05263		0.778069	0.80356		280	112.5		0.613706	0.818344		744.444	685.714		1.7931	1.34831
				0.672453	0.799333		395	160		0.956867	0.348995		782.609	346.154		1.98675	0.697674		0.689783	0.887259		570	72.5		0.82823	1.32631		600	337.5		2.76923	1.37143
				0.180798	0.843504		700	115		1.32093	1.13397		533.333	600		2.33333	2		0.917399	0.699323		695	117.5		1.40715	0.987599		420	518.182		2.34783	1.71429
				0.687143	0.939289		370	121.667		0.702581	0.633224		612	600		1.28926	1.28571		0.826132	0.770788		260	155		0.979779	0.941907		420	525		1.35484	1.45055
				0.922981	0.972258		517.5	225		1.31265	1.08182		420	1071.43		2.89655	2.74286		0.587512	0.772568		135	170		0.87378	0.984501		407.143	511.765		2.32258	1.78378
				0.710794	0.354603		375	300		0.500115	0.709465		630	1020		0.930233	1.64211		0.384914	0.810376		250	480		1.21978	1.40725		557.143	450		0.743363	4.17391
				0.853762	0.74145		305	310		0.353837	0.488523		1971.43	578.571		0.663317	0.857143		0.843946	0.4975		275	138.333		0.437362	0.497153		885.714	888		1.87826	0.553846
				0.716867	0.911362		345	327.5		0.573841	0.794493		681.818	1000		0.950495	1.07463		0.409112	0.825216		240	225		1.15837	0.59676		450	773.684		0.75	0.981818
				0.919278	0.555091		375	495		1.27604	0.708634		300	954.545		2.76923	0.863309		0.40426	0.898789		505	255		0.494491	1.09123		1464.71	500		0.96	2.85714
				0.67327	0.395186		190	375		0.827957	0.66065		707.692	814.286		1.58049	1.19008		0.83067	0.873874		125	370		0.879687	1.91418		450	300		0.657534	3
				0.587945	0.74401		260	210		1.57717	0.569027		300	947.059		2.6087	1.01408		0.512376	0.825086		530	185		0.597771	1.00801		775	766.667		1.38462	1.85915
				0.623405	0.639048		285	305		0.637997	0.459016		800	758.824		1.09091	0.700389		0.757999	0.829205		160	160		0.713458	1.01136		600	625		2.10526	2.4375
				0.925458	0.851788		210	245		0.997773	0.555088		975	1200		1.24138	1.25581		0.885305	0.780118		385	260		0.945824	1.09972		675	471.429		1.76	2.76923
				0.888589	0.472415		450	280		1.83892	1.06427		420	915.789		2.52632	1.75862		0.624361	0.668665		285	280		0.993113	0.972513		520	540		0.296296	1.36364
				0.893077	0.792161		370	240		1.02174	0.666366		694.737	685.714		2.42017	1.17073		0.637876	0.32619		290	385		0.362813	1.02507		882.353	600		2.14286	2.50549
				0.836393	0.913057		230	295		1.46157	1.04391		381.818	420		2.8	2.52632		0.839841	0.843888		417.5	171.25		0.875433	0.598454		566.667	583.333		1.73684	1.33333
				0.856004	0.914856		75	610		0.887198	1.45164		581.25	1305.41		1.92	3.71429		0.541691	0.836046		187.5	510		0.948096	1.0434		458.824	412.5		1.45455	2.20408
				0.826948	0.825031		165	250		1.29256	0.248164		500	993.75		2.5	0.307692		0.949987	0.796219		155	100		1.04518	0.752669		400	857.143		2.25	1.64706
				0.82417	0.782424		465	265		0.477461	0.526035		811.111	385.714		0.65625	0.964286		0.918969	0.796813		405	250		1.56301	1.1221		900	450		1.01695	2.10811
				0.257208	0.823941		175	190		1.90598	1.46139		560	533.333		1.65957	3.14754		0.379245	0.670965		135	280		0.780341	0.926515		678.947	518.182		2.16216	1.88235
				0.955329	0.93929		495	252.5		0.774233	1.08971		366.667	300		2.11765	2.35294		0.390456	0.448223		125	510		1.11039	0.828702		521.053	620		1.2	1.10526
				0.91553	0.883977		170	300		1.3158	1.49357		480	480		2.47059	2.27027		0.78914	0.72824		185	400		1.06597	0.622429		570	766.667		0.166667	1.18033
				0.929065	0.821179		180	250		0.799158	1.31568		1250	518.182		1.64706	2.73684		0.150486	0.36949		260	152.5		0.291892	0.468708		759.375	1143.75		1.22222	0.712871
				0.607984	0.869208		690	270		0.565675	1.01596		1500	300		0.699029	2.29412		0.651079	0.660779		320	180		0.598881	0.658667		671.429	800		1.88764	1.23529
				0.69951	0.885539		145	430		1.35755	1.53559		545.455	707.143		2.57143	3.12		0.610585	0.135391		240	235		1.0475	0.883806		466.667	1114.29		1.09091	2.14286
				0.910875	0.866263		225	215		1.74474	0.90371		300	1200		3.6	1.45455		0.610621	0.736354		275	510		0.712857	0.381559		742.857	1414.29		1.69565	0.96
				0.776243	0.932499		320	415		1.28581	0.657317		360	868.421		2.28571	1.5		0.340592	0.687954		385	195		0.858384	1.53238		878.571	600		1.53191	3.16981
				0.82177	0.916225		182.5	195		0.890489	0.675868		760	1590		1.26316	1.63636		0.849811	0.762267		200	135		0.941207	0.543191		666.667	1087.5		1.07143	0.932039
				0.910182	0.810381		300	255		1.10613	0.252419		900	1725		2	0.330275		0.870502	0.0153712		330	340		0.707003	0.765026		750	623.077		1.44	1.38843
				0.93959	0.803523		365	85		1.00661	0.567812		992.308	806.897		1.83673	0.705882		0.709382	0.793638		225	175		0.98929	0.819369		428.571	750		1.62712	1.13208
				0.698502	0.202087		315	365		0.802971	0.603081		553.846	600		1.26316	0.957055		0.951796	0.929855		375	102.5		1.16223	1.29803		553.846	480		0.878049	1.33333
				0.667973	0.912709		190	375		0.298856	1.13746		1317.39	692.308		0.428571	2.88889		0.731366	0.130755		240	170		0.779931	0.993966		750	468.75		1.125	2.05263
				0.935725	0.85864		430	190		1.31628	1.00938		750	1072.73		2.23729	2.14925		0.889428	0.813466		215	295		0.72642	1.12739		864.706	600		1.09091	2.13699
				0.799778	0.313373		535	160		1.16939	0.491612		675	487.5		2.2	1.2459		0.852138	0.952959		135	385		0.601442	1.11841		810	814.286		2	2.15385
				0.944376	0.890948		315	195		1.53523	1.49326		300	985.714		1.77778	3.46154		0.818098	0.881341		345	195		1.31858	1.25252		600	600		1.94118	2.33333
				0.768319	0.962623		275	145		0.444477	0.823689		763.636	732		0.756757	1.09091		0.519002	0.827733		390	110		1.05801	0.420912		669.231	1280		1.42373	0.606061
				0.921235	0.598281		510	262.5		0.357016	0.856244		1248.39	562.5		0.571429	2.016		0.727234	0.299565		257.5	240		1.00211	0.660575		709.091	742.105		0.363636	0.837209
				0.729541	0.84212		605	407.5		0.766633	0.894514		600	1100		1.47097	1.41176		0.313552	0.511882		205	202.5		0.304462	0.693111		1275	707.143		1.67442	1.25373
				0.799282	0.741212		255	390		0.858123	0.418761		782.143	814.286		2.92683	0.769231		0.753385	0.849468		115	425		0.93748	1.4952		835.714	557.143		1.56522	2.57143
				0.912284	0.877407		270	337.5		0.884047	0.982941		666.667	1142.31		2.14286	2.34146		0.918149	0.718244		290	285		0.911125	1.70216		300	323.077		1.73684	3.05882
				0.937042	0.311755		140	425		0.820016	0.371188		657.143	1183.33		2.55	0.644295		0.572299	0.900655		145	350		1.01868	1.70632		664.286	600		2.57143	3.3
				0.880819	0.541512		250	260		0.963379	0.349918		613.636	1100		0.490909	0.367347		0.821366	0.885782		315	230		1.21798	0.949886		600	806.25		0.666667	1.65957
				0.901529	0.624519		496.667	460		1.4217	0.621336		576.923	1563.16		2.4	1.55844		0.835902	0.368768		335	190		0.966982	1.25282		525	420		1.52727	2.16667
				0.958032	0.922364		300	725		0.502877	0.233247		1094.12	516.667		1.69128	0.188976		0.22358	0.804997		95	210		1.05401	0.904201		900	840		2.27027	1.26316
				0.914316	0.730069		232.5	320		1.15682	0.829178		688.235	866.667		0.881119	1.87013		0.90321	0.84179		255	255		0.918096	0.902933		633.333	1050		1.16129	1.46939
				0.231188	0.939968		240	390		0.746786	0.84551		920.455	857.143		2.4375	1.12		0.378251	0.915598		280	375		0.758468	1.43898		645	375		2.42857	2.92683
				0.840775	0.898976		820	370		2.35595	1.03098		300	861.29		1.13684	0.734694		0.500878	0.758239		135	182.5		0.871993	1.07704		631.579	1140		3.15789	1.56522
				0.818467	0.9015		1040	1065		1.18401	0.711992		600	500		1.46341	1.01695		0.979279	0.074226		205	330		0.799914	0.339638		750	975		2.30769	0.484848
				0.799291	0.479502		445	270		1.74689	1.7397		700	300		1.2381	1.56522		0.863195	0.0468374		365	220		0.987664	0.261994		825	1200		1.68421	0
				0.911816	0.884501		353.75	335		2.00813	1.54983		525	900		1.76471	1.81132		0.855313	0.791738		570	275		1.52614	0.81444		685.714	937.5		2.66667	0.969697
				0.219647	0.925298		140	250		1.49423	1.19174		600	581.25		1.6	0.666667		0.755184	0.809678		202.5	400		1.5741	0.830973		412.5	857.143		2.15385	1.53846
				0.567952	0.680999		385	270		1.82897	1.00132		420	600		3	0.461538		0.654349	0.904017		120	195		1.56678	0.977391		1700	1036.36		2.49351	1.15068
				0.462638	0.749771		372.5	280		0.620339	0.825776		947.368	887.5		1.07143	0.658228		0.888981	0.8627		355	120		1.07154	1.16028		725	900		1.6	1.33333
				0.738045	0.790609		480	470		1.55907	0.748168		572.727	562.5		2.8125	1.71429		0.81603	0.894532		350	250		0.971009	0.867837		450	1000		0.428571	1.35211
				0.935486	0.841967		112.5	235		1.26545	1.50842		650	1126.67		1.86667	2.86957		0.808994	0.877825		420	120		0.538493	0.692067		1350	1050		1.66667	1.125
				0.823951	0.749675		225	255		1.1021	0.456393		927.273	1200		1.75	2		0.879279	0.628736		385	210		1.64633	0.778392		420	600		0.969697	0.923077
				0.725425	0.882373		250	380		0.824675	0.560971		527.273	1125		2.16	0.839161		0.721684	0.89184		460	125		0.611944	1.08652		1240	930		0.848485	1.63636
				0.79473	0.896251		345	355		0.701945	1.00394		817.241	1235.29		1.01695	1.2809		0.150931	0.859143		270	350		0.967906	0.957593		1075	375		1.30909	1.875
				0.89618	0.800616		320	306.667		1.27769	0.443625		404.348	1500		1.79439	1.63636		0.781022	0.532563		445	325		0.998289	0.643751		660	790.909		1.2973	0.90566
				0.737348	0.683134		355	565		0.663617	0.370239		1106.25	1150		1.05263	0.993103		0.206178	0.8716		175	265		1.87594	0.867176		800	600		1.11628	1.8
				0.899441	0.901462		275	425		1.20468	0.397311		566.667	1441.94		1.3125	2.68657		0.8705	0.501785		137.5	232.5		1.32938	1.9108		1600	600		1.09091	2.4
				0.640265	0.87734		480	495		1.07854	1.43854		575	750		2.88	1.94595		0.905813	0.491806		300	385		0.855518	0.995228		562.5	420		1.09091	2.08696
				0.878855	0.840928		190	700		1.41674	0.784593		630	972.727		0.564103	2.5		0.932568	0.582009		120	270		0.856569	0.63875		487.5	1007.14		2.13333	1.02128
				0.916774	0.138049		302.5	755		1.09951	1.04949		627.273	900		0.96	1.02326		0.675571	0.054693		255	295		0.946835	1.55749		600	600		0.782609	2.28571
				0.947521	0.812109		800	165		1.98617	1.04071		600	664.286		1.55556	1.17391		0.738356	0.351001		415	345		0.580596	0.6773		1000	1200		2.22222	0.610169
				0.949485	0.872254		405	255		1.40753	2.04831		385.714	300		0.818182	1.97938		0.892119	0.944487		140	142.5		1.11856	1.23362		814.286	700		0.96	2.18182
				0.860528	0.87696		460	325		0.755514	1.74202		843.75	600		3.07692	1.90909		0.391072	0.114864		510	122.5		0.611019	0.754474		1000	625		2.28571	1.12941
				0.947625	0.702096		120	220		1.49502	1.87943		300	471.429		2.66667	1.66667		0.811019	0.867696		505	135		1.68561	0.95375		375	942.857		1.21519	1.8
				0.686311	0.877317		520	165		2.20949	1.32318		300	590.625		1.01408	2.19608		0.362953	0.875828		285	435		0.675496	1.16404		814.286	900		2.5	1.52727
				0.154442	0.432565		255	340		0.288224	1.03416		1941.18	545.455		1.71429	1.09091		0.881811	0.37536		540	160		1.38426	0.229854		375	2566.67		2.57143	0.606061
				0.840535	0.799557		285	180		1.38187	1.30048		660	900		2.91892	1.625		0.896762	0.219943		120	565		1.20541	0.582645		450	705		3.33333	1.94595
				0.935587	0.950715		605	235		1.02839	1.10626		500	568.421		2.05714	1.35849		0.959801	0.801057		250	275		1.6733	0.847408		300	900		2.06897	1.17073
				0.962619	0.837738		205	760		0.908015	0.511248		773.684	1433.33		0.831683	1.3401		0.9047	0.503054		180	195		1.86836	0.811019		300	1100		0.533333	2.88
				0.959286	0.754953		760	165		1.04668	1.8132		683.333	450		1.77049	2.23729		0.638223	0.944571		165	340		0.591946	1.34076		712.5	420		2.28571	0.484848
				0.879634	0.514585		240	175		1.29232	1.01204		557.143	530.769		2.18182	1.48673		0.754336	0.488427		140	235		1.4484	0.38036		600	1010.53		1.1831	1.54839
				0.953251	0.513495		100	480		1.36028	0.769034		630	1242.86		2.07194	1.61538		0.594456	0.754479		116.667	230		0.926627	1.01267		480	505.263		1.44828	2.54545
				0.848705	0.0752197		410	278.333		0.704146	1.18266		880	471.429		2.69388	3.31915		0.107724	0.875611		220	265		0.966349	1.29591		490.909	975		2.28571	0.96
				0.906561	0.638852		225	161		1.87251	0.751158		487.5	1075		2.23256	1.63265		0.697498	0.527043		200	170		2.27249	0.729558		600	800		0.244898	1.69697
				0.175916	0.767639		225	485		0.616616	1.95784		1242.86	400		1.53846	1.33333		0.936646	0.0964874		280	275		0.49056	1.2015		500	646.154		2.04878	1.77778
				0.943752	0.803822		415	430		1.4099	1.94664		1350	300		2.44898	1.89474		0.85675	0.857669		245	217.5		1.4233	0.912726		471.429	666.667		1.96364	1.45455
				0.404276	0.219425		410	215		0.666144	1.20443		923.077	617.647		1.68595	2.6087		0.93499	0.889237		390	210		0.902751	0.71012		766.667	960		1.21212	0.857143
				0.799747	0.788303		330	570		0.672144	1.5033		1092.86	578.571		1.15385	3.69231		0.866875	0.762337		415	155		0.706321	0.831191		1384.62	750		2.18182	0.484848
				0.903731	0.764014		260	161.25		1.24119	1.2906		692.308	870		2.0979	1.92857		0.804451	0.559625		190	150		1.11985	0.424858		468.75	871.429		1.38462	0.90566
				0.929522	0.854304		155	225		0.999974	1.23176		614.286	736.364		0.987013	1.39286		0.841006	0.714959		305	120		1.15279	0.609583		360	1242.86		2.52632	2.31579
				0.941319	0.892709		480	190		1.41331	1.23793		525	806.25		2.4	0.626866		0.805049	0.885435		360	145		1.25462	1.44726		500	420		2.4	2.08696
				0.857165	0.869451		365	367.5		0.771527	1.19452		771.429	766.667		1.58242	2.35294		0.643583	0.917903		200	245		1.53172	1.33719		400	450		1.82278	2.4
				0.934407	0.936423		430	490		0.475633	1.52389		1118.18	400		1.48571	2.22222		0.515602	0.883289		595	47.5		1.01879	1.48945		553.846	600		2.55319	2.34783
				0.861544	0.555181		270	178.333		0.466074	0.887016		1480.65	1164.71		1.92857	1.53846		0.913386	0.962327		126.667	297.5		1.56719	1.41465		557.143	900		1.64384	1.42857
				0.974751	0.364105		295	305		1.21896	0.937559		575	795		2.10811	1.90476		0.805982	0.873445		155	270		1.09951	1.03624		736.364	750		1.17391	0.734694
				0.890781	0.936357		295	745		0.466525	1.22412		1380	725		2	0.66		0.855405	0.795978		195	485		0.74948	0.691641		918.75	866.667		2.4	1.27059
				0.807022	0.672052		660	280		1.55058	0.468294		420	1036.36		2.16	0.66055		0.922389	0.895564		195	127.5		1.73285	0.83917		660	1200		1.5	1.42373
				0.675368	0.837853		310	214		0.880865	0.499176		660	887.5		1.29341	2.21053		0.944632	0.538059		205	125		1.4173	0.72558		360	700		2.23729	0.514286
				0.736544	0.906331		275	335		1.57225	0.68263		525	809.091		1.35211	1.81818		0.930176	0.651867		155	225		1.11042	0.499006		750	1333.33		1.77778	2.08696
				0.229412	0.922826		412.5	345		1.32923	1.05992		654.545	666.667		1.63636	0.90566		0.964957	0.894623		85	190		1.33268	1.2955		500	300		2.07692	0.727273
				0.729315	0.677516		107.5	1250		1.4557	0.922912		471.429	795		2.82353	0.781065		0.857284	0.210892		450	340		0.942555	0.658103		1071.43	600		1.46341	0.484848
				0.754972	0.827262		370	1370		1.92939	1.5236		675	385.714		2.66667	1.94595		0.763153	0.775811		240	106.667		0.962249	0.295984		533.333	1042.11		1.61538	1.01408
				0.445896	0.775745		960	257.5		1.59478	1.85959		545.455	825		2.59459	1.83333		0.883435	0.224725		265	232.5		0.735149	0.602812		575	547.059		1.66667	1.6
				0.606875	0.432423		175	525		1.4084	2.23824		450	500		2.76923	0.848485		0.969377	0.938954		285	205		1.04018	1.71775		385.714	900		0.782609	1.33333
				0.825074	0.942996		435	360		1.19939	1.26651		694.737	1600		1.3125	1.62963		0.726472	0.614123		415	102.5		0.636482	0.772495		700	700		1.44828	1.2
				0.738667	0.857852		152.5	381.667		0.956498	1.95874		700	360		2.25	0.466019		0.136092	0.928105		190	155		0.855201	0.537072		766.667	931.579		2.18182	1.7561
				0.644267	0.610203		432.5	212.5		1.74594	0.64372		428.571	1100		2.18182	2.45455		0.698099	0.206808		440	97.5		1.4882	0.771026		385.714	913.043		2.18182	0.48
				0.849143	0.85059		167.5	270		1.30692	1.28409		650	675		2.02597	2.02817		0.772512	0.817358		295	112.5		1.20897	0.227188		450	2575		0.923077	0.830769
				0.145252	0.534028		250	177.5		1.34307	1.20598		660	460		2.47826	1.38129		0.643061	0.784157		270	125		0.606388	0.454543		1157.14	1265.85		3.11111	1.30909
				0.772475	0.660711		95	200		1.73314	1.68661		450	300		1.77391	1.53846		0.861867	0.634913		335	175		1.17564	0.570776		450	1042.11		1.03704	0.818182
				0.827771	0.468987		900	540		1.17226	1.39838		710.526	471.429		3.73333	1.8		0.641351	0.370193		215	310		0.67774	0.555298		1150	837.5		0.8	2.14286
				0.763763	0.499946		480	170		0.759359	1.60312		775.862	600		1.94118	2.10811		0.952532	0.14463		255	620		0.613307	0.843676		600	900		1.03704	0.972973
				0.811473	0.486369		285	600		1.1778	1.06848		413.793	514.286		1.4069	3		0.919372	0.734489		140	120		0.686498	0.519384		782.143	706.452		0.72	0.986301
				0.245177	0.409372		1180	462.5		0.62547	1.61407		1072.5	490.909		3.82979	1.5		0.826067	0.824299		35	90		0.707237	0.933194		666.667	1050		0.75	1.84615
				0.91845	0.893516		220	485		1.20829	0.639036		500	992.308		2.04878	1.66154		0.831874	0.803509		315	290		0.656013	0.681998		657.143	450		1.40541	1.22034
				0.775426	0.86448		205	267.5		1.05031	1.137		820	557.143		1.33333	1.64384		0.857758	0.881706		275	200		0.770703	0.92609		613.636	600		1.62963	2.15385
				0.508655	0.829291		195	245		1.10551	1.0573		650	700		2.18182	1.79104		0.84108	0.888329		320	315		1.13736	0.951846		576.923	637.5		0.567568	1.89474
				0.881778	0.844325		295	445		2.01347	0.829106		600	1638.46		4.23529	1.00885		0.90154	0.854023		193.333	235		0.402301	0.602569		1094.12	633.333		1.53488	1.20603
				0.852335	0.942864		420	390		1.39343	0.641277		375	955.102		3	1.62162		0.8969	0.940047		275	200		0.925456	0.58381		688.235	1161.29		1.38843	1.30286
				0.409677	0.844142		225	130		1.34215	0.421396		600	1200		0.870466	1.68		0.818548	0.938564		185	425		0.597429	1.24955		920.455	970		3.375	2.32258
				0.751504	0.73532		85	400		1.83383	1.59533		525	733.333		3	1.04348		0.884338	0.871493		390	335		1.88476	0.953336		300	487.5		1.51724	1.80347
				0.888701	0.55766		190	1210		0.955555	1.25808		618.75	761.538		1.9322	0.771429		0.833162	0.633882		270	495		0.94721	0.45068		600	811.111		1.93548	0.923077
				0.102786	0.751495		305	495		1.07863	1.07818		800	666.667		3.14286	0.195652		0.917394	0.733708		220	140		1.39751	0.71585		700	885.714		2.03774	1.16923
				0.728749	0.917316		140	140		1.48297	1.53158		525	600		3.65217	1.97015		0.903735	0.955713		285	275		1.6065	0.785982		525	1064.52		2.61818	1.8
				0.90515	0.185359		440	205		2.14652	1.2351		300	803.226		2.18182	1.88764		0.896152	0.875727		187.5	215		1.19539	0.400503		600	600		2.27586	0.504673
				0.839869	0.769626		305	155		1.71812	1.01323		600	833.333		1.53191	1.68		0.651365	0.586657		185	480		1.46318	1.00992		420	1825		0.8867	1.69697
				0.865239	0.732746		410	420		1.65365	0.927639		375	812.903		1.41176	1.87013		0.597294	0.875635		165	200		0.496271	1.29669		947.368	700		1.85915	2.16393
				0.848022	0.879633		155	232.5		1.72089	0.946088		466.667	721.875		0.698413	2.02041		0.856213	0.929858		76.6667	480		1.24725	1.26519		572.727	466.667		1.67442	2.52632
				0.619189	0.918057		355	260		1.02843	1.58018		766.667	409.091		2.53521	1.26316		0.886894	0.882084		191.667	315		1.01236	1.37831		650	514.286		1.07865	2.8125
				0.802859	0.830614		225	295		2.05714	0.712204		300	924.324		1.06667	1.52601		0.925525	0.639147		250	215		0.881679	1.26972		927.273	366.667		0.902256	2.43478
				0.884114	0.853151		165	130		1.44816	0.925745		390	957.143		2.16867	1.5894		0.571382	0.77522		505	195		0.65974	0.757949		527.273	637.5		1.02128	1.57241
				0.905024	0.900149		455	317.5		1.49212	1.3714		576.923	572.727		0.517241	2.60241		0.824076	0.796462		320	370		0.561556	0.866475		817.241	768		1.98165	1.63636
				0.709584	0.885769		370	245		1.47612	2.03362		412.5	300		2.49057	1.12871		0.824474	0.930501		415	195		1.02215	0.75944		404.348	581.25		1.10092	1.65517
				0.926347	0.788361		265	255		1.18795	1.98971		741.176	471.429		1.3	1.37143		0.826895	0.892399		300	365		0.530894	1.09933		1106.25	1050		2.0339	2.27027
				0.598402	0.910809		275	965		2.12231	1.23044		350	622.5		0.886364	1.9726		0.948844	0.81031		275	415		0.963747	0.798266		566.667	728.571		2.58462	1.97647
				0.679765	0.657828		405	342.5		1.52685	1.05159		514.286	692.308		0.167832	2.78571		0.900279	0.834263		665	242.5		0.862834	0.833655		575	656.25		2.49351	1.13514
				0.839457	0.590175		375	371.25		0.868328	1.13488		765.517	585.714		1.67742	2.2		0.696884	0.92		380	140		1.13339	1.91925		630	700		2.44068	2.52632
				0.868748	0.70333		390	667.5		1.85158	1.53232		333.333	840		0.782609	1.9115		0.865479	0.828834		175	245		0.879607	1.40442		627.273	300		2.4	3.5122
				0.510231	0.939293		250	915		1.7621	0.846679		428.571	765		2.25	1.5		0.854987	0.258589		200			1.58894	0.955869		600	420		2.8	1.16129
				0.305015	0.723334		205	385		1.42034	1.9311		600	400		0.8	1.64706		0.956627	0.80487		267.5			1.12603	1.26097		385.714	709.091		0.933333	1.84615
				0.933168	0.822594		860	900		1.53633	1.09067		471.429	1107.69		1.03704	1.95918		0.834921	0.729634		230			0.604411	1.24839		843.75	540		2.08696	2
				0.765981	0.950051		425	220		2.86252	1.9323		300	300		0.72	0.923077		0.933693	0.86234		145			1.19602	1.19971		300	950		3	2.13699
				0.776998	0.962524		340	240		1.83828	1.76236		385.714	390		0.75	2.16		0.935691	0.692599		232.5			1.76759	0.837805		300	463.636		0.167832	1.23077
				0.737212	0.945686		270	320		0.658747	2.36359		1220	750		1.40541	1.67742		0.893467	0.467304		125			0.230579	1.27069		1941.18	850		2.82353	2.04878
				0.952532	0.380168		645	325		1.63703	1.4923		553.846	1200		1.62963	2.90909		0.929895	0.901715		240			1.1055	1.10245		660	600		1.66423	1.16129
				0.895606	0.769141		295	280		1.15984	1.00105		829.412	550		0.567568	1.80822		0.31632	0.804298		300			0.822712	0.909579		500	557.143		1.66337	1.64706
				0.826067	0.824177		330	245		1.58595	1.6943		300	600		1.53488	2.08696		0.419235	0.854145		480			0.726412	0.765699		773.684	433.333		1.38947	1.65517
				0.812482	0.834027		445	301.667		1.76638	1.3898		400	450		1.38843	1.55556		0.77663	0.893071		365			0.837343	0.941119		683.333	555		1.53846	1.64706
				0.705547	0.757008		290	267.5		1.30046	1.59805		557.143	407.143		3.375	1.41176		0.804416	0.908981		100			1.03385	0.718662		557.143	500		2.35714	1.02857
				0.851198	0.886396		150	410		1.06856	1.40831		627.273	450		1.51724	2.09524		0.582888	0.713931		140			1.08822	0.573366		630	1350		0.981132	0.679245
				0.879158	0.631577		250	490		1.04997	1.26002		518.182	738.462		1.93548	2.20408		0.561005	0.932892		335			0.563317	1.29575		880	736.364		1.93548	2.44898
				0.897446	0.861485		150	580		0.550028	0.56787		1388.89	1111.76		2.03774	2.59459		0.744956	0.926693		320			1.49801	1.18413		487.5	550		0.788321	1.89474
				0.803022	0.880193		455	225		1.43917	1.37843		450	550		2.61818	1.91304		0.879303	0.703596		52.5			0.493293	1.33146		1242.86	600		2	2.18182
				0.884338	0.770953		115	105		0.959957	1.5473		522.581	1200		2.27586	2.45455		0.956311	0.614497		225			1.12792	1.26586		1350	440		1.3125	2.58228
				0.828654	0.90118		145	320		1.60859	1.29595		1012.5	545.455		0.8867	0.72		0.0814387	0.576161		175			0.532915	0.490898		923.077	375		0.808989	0.952381
				0.919415	0.769895		220	300		0.445872	1.51507		1358.82	450		1.85915	1.45455		0.702607	0.761034		175			0.537715	0.341855		1092.86	1095.35		2.18182	0.458333
				0.903735	0.869848		200	350		1.23633	0.89236		460	871.429		1.67442	1.9726		0.843114	0.914544		135			0.992955	1.23386		692.308	1152.94		1.53191	2.18182
				0.896152	0.864009		175	380		0.958117	1.65735		847.059	375		1.07865	1.54286		0.93001	0.804123		525			0.799979	0.37082		614.286	450		2.88	0.84507
				0.651365	0.92277		250	225		0.76164	1.21302		920.69	495		0.902256	2.50746		0.762237	0.855503		320			1.13065	0.53792		525	1336.36		1.21739	1.05405
				0.552101	0.937717		485	245		0.326453	1.68895		1077.27	463.636		1.02128	1.36842		0.843479	0.822819		127.5			0.617222	1.17714		771.429	889.091		1	2.78571
				0.876364	0.887546		480	165		1.54325	0.92912		545.455	463.636		1.98165	3.27273		0.257116	0.78282		115			0.380507	0.552396		1118.18	381.818		0.477876	0.954545
				0.886894	0.858884		165	430		0.595908	0.516268		876.923	1825		1.10092	1.90909		0.879972	0.867802		277.5			0.372859	0.876301		1480.65	1044.83		1.71429	1.51724
				0.887262	0.768456		225	130		1.63437	0.925064		500	860		2.0339	2.64706		0.617785	0.545861		150			0.975167	0.886118		575	900		0.721805	1.77181
				0.564483	0.0887048		400	140		1.07202	1.44804		870	675		2.58462	1.30435		0.815753	0.935137		225			0.37322	0.788311		1380	913.636		2.58462	2.16393
				0.838958	0.858831		305	325		1.93953	1.16259		360	787.5		2.49351	0.792453		0.705983	0.460756		95			1.24047	0.666837		420	580		0.972973	1.52284
				0.804667	0.744247		345	150		1.24876	0.649781		494.118	1280.77		2.44068	1.02439		0.467601	0.84926		170			0.704692	1.21911		660	950		2.6087	2.8
				0.805916	0.751282		215	580		1.40629	0.955404		500	700		2.4	1.71429		0.921653	0.936287		290			1.2578	1.44702		525	400		1.90476	2.88
				0.948844	0.573805		182.5	610		0.493631	1.01501		1432.26	720		2.8	1.30909		0.864573	0.404286		167.5			1.06338	1.55741		654.545	375		2.07692	3.46988
				0.895836	0.735055		445	145		1.89793	0.859102		685.714	580		0.933333	1.04046		0.839953	0.652126		110			1.16456	0.538164		471.429	450		1.71429	1.17073
				0.719347	0.887234		230	370		1.10865	1.20996		612.5	638.71		2.08696	1.57664		0.717451	0.740354		177.5			1.54351	1.05474		675	1080		2.5	2.19048
				0.865479	0.702432		250	390		0.747176	1.09525		979.592	710.526		3	1.46939		0.900802	0.886234		130			1.27582	1.46178		545.455	704.348		1.77049	2.22222
				0.854987	0.881736		490	437.5		1.41072	0.557127		600	1040		0.167832	1.63636		0.528284	0.893565		350			1.12672	0.806548		450	436.364		2.18182	1.64384
				0.956627	0.900741		265	285		0.883309	0.499746		555	931.579		2.82353	1.09756		0.841459	0.960009		155			0.959515	0.456725		694.737	534.375		2.07194	0.923077
				0.857748	0.8832		370	630		0.994375	0.594426		616.667	941.86		1.66423	2.82353		0.781254	0.606034		160			0.765199	0.660413		700	997.297		2.69388	1.38053
				0.933693	0.927717		185	165		0.794948	0.865767		732	763.636		1.66337	2.06897		0.275393	0.750675		210			1.39675	0.897925		428.571	702.128		2.23256	1.45055
				0.935691	0.898934		417.5	180		1.22892	1.89018		614.286	375		1.38947	2.45455		0.796506	0.91118		160			1.04553	1.1802		650	600		1.53846	1.62963
				0.884735	0.730005		435	205		1.28202	1.03948		514.286	613.636		1.53846	1.69231		0.83572	0.844728		145			1.07446	1.02511		660	715.385		2.44898	2.4
				0.929895	0.33358		355	382.5		1.95399	0.765946		360	853.846		2.35714	1.33333		0.623515	0.767536		305			1.38651	0.606813		450	621.429		1.68595	1.1583
				0.243286	0.8649		450	220		0.831605	0.788511		652.941	965.625		0.981132	1.08333		0.692104	0.954081		285			0.937806	1.66108		710.526	1107.14		1.15385	3.81818
				0.182124	0.926233		348.333	185		1.93557	1.15733		433.333	600		1.93548	1.71429		0.875222	0.831254		235			0.607487	1.27217		775.862	420		2.0979	3.22388
				0.705199	0.897561		260	245		1.48814	0.871345		1500	610		0.788321	0.519685		0.759153	0.777144		130			0.942237	1.12319		413.793	600		0.987013	2.27027
				0.804416	0.917307		352.5	295		1.68956	1.66798		400	375		2	0.75		0.609136	0.902737		275			0.500376	0.910022		1072.5	578.571		2.4	1.86667
				0.582888	0.89625		785	370		1.62516	1.772		540	600		1.3125	1.05882		0.967766	0.923774		215			0.966632	0.997159		500	780		1.58242	1.77049
				0.508769	0.73224		297.5	115		0.795723	1.63363		669.231	780		0.808989	0.955752		0.879029	0.897578		270			0.840251	1.48996		820	431.25		1.48571	2.88889
				0.736618	0.890731		332.5	390		1.34043	0.724169		652.941	769.091		2.18182	0.648649		0.776017	0.534697		210			0.884411	0.407889		650	360		1.92857	0.697674
				0.810077	0.875404		335	325		0.794916	0.849289		730.435	1225		1.53191	0.361204		0.0738406	0.901409		305			1.61078	0.699252		600	1080		2.10811	0.774194
				0.956311	0.849202		385	725		1.07683	1.32669		425	458.824		2.88	0.415842		0.832525	0.954635		185			1.11475	1.00968		375	600		2	1.65
				0.0478408	0.942326		205	240		2.33125	1.56615		300	300		1.21739	2.10811		0.864788	0.882988		420			1.07372	1.88681		600	618.75		2.16	2.52632
				0.606434	0.694264		945	218.333		0.380286	1.30808		1465.71	460		1	1.15508		0.814653	0.750748		230			1.46706	0.733205		525	300		1.29341	1.22034
				0.855397	0.908582		420	335		0.768973	1.28264		1025	464.516		0.477876	1.78723		0.818183	0.822361		135			0.764444	0.817299		618.75	950		1.35211	1.83051
				0.92976	0.918741		305	445		1.26883	1.26889		562.5	660		1.71429	1.66154		0.568747	0.431659		205			0.862906	0.836093		800	783.333		1.63636	1.97647
				0.762237	0.721992		1170	255		0.531503	1.06873		1125	750		0.721805	2.58462		0.943586	0.145794		85			1.18637	0.494607		525	600		2.82353	1.5
				0.843865	0.873913		305	400		1.57754	0.796108		375	831.818		2.58462	2.49057		0.901834	0.828389		330			1.71722	0.856444		300	750		2.66667	1.85714
				0.257116	0.87712		745	980		1.78868	0.868174		500	813.158		0.972973	2.44898		0.784346	0.887429		255			1.37449	0.955127		600	712.5		2.59459	1.92
				0.865808	0.856022		475	377.5		0.648691	1.75974		876.923	650		2.6087	2.13333		0.866917	0.668094		445			1.32292	0.708479		375	771.429		2.76923	1.1831
				0.51959	0.922027		320	325		1.69501	1.1852		535.714	787.5		1.90476	1.41818		0.84713	0.809888		435			1.37671	0.784906		466.667	1036.36		1.3125	1.36842
				0.872896	0.865313		370	770		1.4415	1.1998		660	681.818		2.07692	1.95		0.731899	0.10587		135			0.82274	1.05139		766.667	1435.71		2.25	1.76471
				0.727697	0.853591		215	430		1.35716	1.42101		500	420		1.71429	1.71429		0.834394	0.930421		105			1.64571	0.948919		300	725		2.18182	2.12658
				0.507688	0.582167		850	122.5		0.590605	1.14548		857.143	1000		2.5	0.493151		0.789702	0.952388		155			1.15852	1.13636		390	600		2.02597	2.05714
				0.921653	0.81787		360	205		0.707135	1.07021		913.636	647.368		1.30909	2.28571		0.949969	0.845237		255			1.19369	0.635345		576.923	654.545		2.47826	1.13514
				0.868021	0.58365		530	445		0.477167	1.26914		1103.57	688.889		0.8	1.47368		0.80718	0.59752					1.1809	0.655348		412.5	1350		1.77391	1.09091
				0.839953	0.894639		185	290		1.16806	1.58705		660	562.5		1.41176	0.865979		0.85768	0.61884					0.950358	0.251824		741.176	866.667		3.73333	0.125
				0.717451	0.883942		332.5	300		0.843412	1.8855		712.5	300		2	1.88571		0.900656	0.727202					1.69785	0.747938		350	1331.25		1.94118	1.2973
				0.900802	0.965964		380	376.667		0.795093	1.79278		600	600		1.57377	0.972973		0.833218	0.315826					1.22148	0.706535		514.286	681.818		1.4069	1.27059
				0.500226	0.946613		245	365		0.976476	1.23294		506.25	600		1.9726	2.45455		0.826928	0.832332					0.694662	0.424384		765.517	800		3.82979	0.964824
				0.849256	0.864245		240	300		1.66823	0.94738		300	2154.55		2.8	3.31915		0.953922	0.129192					1.48127	0.442372		333.333	1072.73		2.04878	0.725979
				0.789698	0.212104		250	515		1.23997	1.65619		475	562.5		2.4	2.04545		0.838248	0.948902					1.40968	1.03916		428.571	950		1.33333	2.11765
				0.275393	0.902639		615	265		1.17506	1.41119		600	400		2.18182	2.70423		0.902158	0.868984					1.13628	1.17328		600	780		2.18182	1.66667
				0.796506	0.762514		540	217.5		0.733625	0.891158		872.727	645.455		1.5	1.57895		0.89932	0.548571					1.22906	0.786394		471.429	375		4.23529	1.33333
				0.83572	0.744855		675	285		0.512556	1.2635		668.571	615		0.691099	1.46341		0.965959	0.920256					2.29002	0.500721		300	1116.67		3	0.804469
				0.623515	0.915825		320	505		1.47204	0.499825		300	1608		2.74286	1.56		0.937636	0.840363					1.47062	0.983861		385.714	1153.12		0.870466	3
				0.577538	0.936061		125	205		1.03224	0.69585		484.615	925		2.44068	2		0.88277	0.825922					0.526998	0.630561		1220	428.571		3	1.12752
				0.880029	0.897144		647.5	125		0.626567	1.56296		576.923	500		1.18033	0.857143		0.933091	0.924978					1.30962	0.768224		553.846	1212.5		1.9322	1.69412
				0.605388	0.782355		750	115		0.45878	1.23641		823.256	843.75		0.995122	1.21101		0.819689	0.881238					0.927871	0.660273		829.412	851.613		3.14286	1.31507
				0.594122	0.928537		490	270		1.13299	0.921223		1012.5	484.615		1.73913	1.41176		0.905265	0.922708					1.26876	0.81943		300	1238.46		3.65217	1.83333
				0.967766	0.859841		472.5	335		0.736904	0.577359		728.571	1044.83		1.17647	2		0.931062	0.918553					1.4131	0.530311		400	728.571		2.18182	0.758621
				0.85895	0.873339		215	675		1.54507	1.70517		300	533.333		2.66667	0.421053		0.919262	0.926332					1.04037	1.01657		557.143	1005		1.53191	2.14286
				0.817866	0.85259		352.5	310		0.894305	1.39669		564.706	461.538		2	0.421053		0.822202	0.866688					0.854852	0.469075		627.273	480		1.41176	0.807175
				0.0738406	0.716066		420	245		1.10004	0.792182		637.5	937.5		1.96721	1.04046		0.846457	0.901773					0.839974	1.66889		518.182	955.814		0.698413	1.94595
				0.833327	0.522758		360	190		0.582874	0.916804		1363.64	900		0.94382	1.58491		0.739374	0.79979					0.440022	0.626502		1388.89	540		2.53521	1.22449
				0.864788	0.595359		108.333	100		0.326443	0.441343		2000	1020		0.711864	1.57377		0.843633	0.716939					1.15133	0.469187		450	700		1.06667	0.967742
				0.814653	0.649675		495	160		0.799591	1.50789		490.909	825		1.39535	2.90909		0.818136	0.897386					0.767966	0.668861		522.581	1114.29		2.16867	1.10092
				0.777957	0.899223		580	240		1.44102	1.18291		780	675		1.53846	1.76471		0.826249	0.934877					1.28687	0.687339		1012.5	1217.65		0.517241	1.56098
				0.379106	0.923198		170	365		0.631875	0.970895		771.429	700		1.14286	2.92683		0.784813	0.775837					0.356698	0.639949		1358.82	641.379		2.49057	1.62162
				0.943586	0.913128		630	380		0.686055	0.859373		780	630		1.35849	1.37143		0.818479	0.886728					0.989066	0.676013		460	850		1.3	1.1122
				0.901834	0.829795		247.5	355		0.716521	0.784419		1575	696.774		1.05882	2.66667		0.865516	0.776404					0.766494	0.473113		847.059	812.195		0.886364	0.666667
				0.784346	0.868323		280	315		1.84542	0.965835		900	900		3.42857	0.734694		0.831699	0.881564					0.609312	0.674026		920.69	782.609		0.167832	1.04762
				0.866917	0.594845		570	165		1.38267	0.30621		642.857	2224.14		2.46154	1.89474		0.54283	0.0534785					0.261163	0.203987		1077.27	722.222		1.67742	0.12
				0.84713	0.51386		695	145		1.21938	1.2788		375	480		1.90476	0.455172		0.748872	0.799357					1.2346	0.301033		545.455	1362		0.782609	0.258065
				0.739186	0.855081		260	350		1.38088	0.210877		712.5	1474.47		3.11111	3		0.720424	0.246662					0.476726	0.972544		876.923	1041.67		2.25	1.52727
				0.834394	0.770405		135	185		0.737949	1.15042		1145.45	500		2.08	0.12		0.705716	0.831643					1.3075	1.9073		500	450		1.47097	3
				0.789702	0.521952		250	225		0.289371	0.847488		518.182	1114.29		0.32107	2.02817		0.841872	0.939761					0.857615	1.46637		870	600		2.92683	3
				0.937298	0.930699		275	255		0.844568	0.698404		732	600		1.77273	1.62712		0.841656	0.406571					1.55163	1.19413		360	576.923		2.14286	2.49351
				0.774139	0.725539		240	472.5		0.73354	0.322882		375	1255.1		1.23529	1.47692		0.856518	0.778999					0.999004	0.738559		494.118	625		2.55	1.64706
				0.868586	0.923578		505			1.47976	0.44509		533.333	994.118		3.36	0.401338		0.842589	0.85418					1.12503	0.970956		500	654.545		0.490909	1.6
				0.900656	0.856702		125			1.12639	0.695632		1150	1025		1.76471	0.715789		0.846021	0.459412					0.394905	0.977571		1432.26	733.333		2.4	2.4
				0.846982	0.813878		530			0.564032	0.8708		480	882.353		1	1.15663		0.891972	0.464697					1.51835	0.935137		685.714	482.609		1.69128	1.80645
				0.798013	0.508889		160			1.0223	1.51546		700	533.333		2.27027	1.13208		0.830005	0.808184					0.886917	0.128612		612.5	2869.57		0.881119	0.124138
				0.953922	0.826043		385			1.43119	0.341713		1292.31	1069.09		2.18182	2.66667		0.070974	0.87399					0.597741	0.895097		979.592	1094.12		2.4375	1.71429
				0.838248	0.57043		285			0.675588	0.665585		1016.67	530.769		1.23711	0.401338		0.894557	0.905783					1.12858	0.49018		600	1020		1.13684	0.888889
				0.902158	0.70664		290			0.4331	0.600228		600	1135.71		0.48	1.28571		0.774794	0.78581					0.706647	0.741413		555	681.818		1.46341	1.51579
				0.89932	0.931906		417.5			1.1847	1.11759		829.412	518.182		2.28571	0.96		0.545915	0.661036					0.7955	1.04493		616.667	450		1.2381	2.31325
				0.965959	0.898932		187.5			0.837995	0.398534		738.462	1272.97		1.47368	2.36364		0.804195	0.868872					0.635958	0.721206		732	666.667		1.76471	1.86667
				0.937636	0.878658		155			1.07502	0.35329		700	1372.5		2.11765	0.587755		0.883981	0.911197					0.983138	0.981146		614.286	810		1.6	2.4
				0.88277	0.142808		405			0.659472	0.556643		1980	1157.14		1.71429	0.472441		0.534793	0.579303					1.02562	0.744409		514.286	889.655		3	1.52
				0.924628	0.930055		135			0.248506	1.12086		642.857	364.286		0.4	0.791209		0.877197	0.485388					1.56319	0.72064		360	570		1.07143	2.11765
				0.82638	0.850442		125			1.12281	0.98635		540	862.5		1.77778	2.18182		0.767633	0.0845297					0.665284	0.845185		652.941	463.636		2.8125	1.90909
				0.905265	0.68103		185			1.02658	0.471196		642.857	952.5		2.11765	1.83333		0.57233	0.855908					1.54845	0.383186		433.333	1620		1.86667	0.697095
				0.931062	0.895346		260			1.41659	0.366278		600	1169.39		1.75	0.845815		0.932767	0.840695					1.19051	0.346606		1500	1234.62		1.75	0.774194
				0.919262	0.852885		320			1.31398	1.06417		300	562.5		2.07692	0.421053		0.926595	0.784356					1.35165	0.621485		400	608.824		2.16	1.03311
				0.822202	0.799919		240			1.79516	0.732085		557.143	624		2.4	2.03774		0.938823	0.670551					1.30013	0.83723		540	890.625		1.01695	1.625
				0.846457	0.823338		275			1.37039	0.399117		1246.15	951.22		3.12	0.888889		0.855785	0.909129					0.636578	1.54043		669.231	400		1.79439	2.91892
				0.75165	0.806522		385			0.30632	0.830776		675	600		0.561873	0.446512		0.90204						1.07234			652.941			1.05263
				0.847845	0.551282		200			1.3685	0.200545		795.652	1147.06		2.2	1.05882		0.636638						0.635933			730.435			1.3125
				0.777302	0.946782		330			0.6092	0.489281		1533.33	800		1.35849	0.274286		0.914657						0.861467			425			2.88
				0.810163	0.875853		225			0.867669	0.224394		1253.57	1524		1.13684	0.774194		0.965167						1.865			300			0.564103
				0.713303	0.907153		375			0.287443	0.546324		1167.57	986.842		0.439024	0.225		0.79616						0.304229			1465.71			0.96
				0.818479	0.827904		240			0.368112	0.560155		1266.67	761.538		0.657534	1.0411		0.754665						0.615178			1025			1.55556
				0.861131	0.888373		215			0.334938	0.508716		1688.57	900		0.401338	0.369231		0.869668						1.01506			562.5			0.818182
				0.852639	0.92756		135			0.241723	0.551764		794.118	872.727		0.275862	0.795918		0.781523						0.425202			1125			3.07692
				0.521556	0.474816		345			0.643898	0.649373		932.143	788.889		1.41935	1.41176		0.85302						1.26203			375			2.66667
				0.624202	0.892116		390			0.486762	1.17598		1650	342.857		0.676056	1.07006		0.897961						1.43094			500			1.01408
				0.688063	0.509035		257.5			0.281802	0.250382		835.714	1174.29		0.174545	1.84615		0.898859						0.518953			876.923			1.71429
				0.722779	0.739553		205			0.480589	0.231149		975	1800		1.09091	0.253968		0.757173						1.35601			535.714			2.91892
				0.82434	0.703426		115			0.994565	0.86768		750	1025		0.872727	0.225564		0.868216						1.1532			660			2.05714
				0.841656	0.936663		290			1.12454	0.981222		381.818	1100		1.48315	1.59184		0.631351						1.08573			500			0.831683
				0.838917	0.859741		145			1.20059	0.887916		600	712.5		2.31579	1.38462		0.811929						0.472484			857.143
				0.860968	0.340364		315			0.881642	1.40139		633.333	300		1.60976	1.2
				0.847058	0.732976		335			0.96564	0.65065		557.143	831.818		1.77778	3.11111
				0.891972	0.317986		95			1.25091	0.252211		540	600		3.14754	0.806723
				0.82927	0.490564		255			1.21592	0.937292		663.158	1410		2.4	0.837209
				0.247316	0.882597					0.800535	0.93511		600	490.909		1.23077	0.183206
				0.898921	0.853338					1.47174	0.651125		960	637.5		3.17647	2.16
				0.743192	0.522857					1.24843	1.23083		709.091	966.667		2.4	2.15385
				0.64251	0.810452					1.07803	1.0779		880	487.5		1.73684	0.679245
				0.796119	0.731985					0.879264	1.00073		500	466.667		1.45794	2.19718
				0.875282	0.951401					0.92481	0.4759		420	500		1.68595	1.84615
				0.593732	0.914672					1.23004	0.729839		525	1173.91		2.25	1.85455
				0.877197	0.913863					1.15725	0.761895		743.478	874.286		1.84615	0.473684
				0.480239	0.759244					0.502577	1.14799		942.857	942.857		1.2766	1.62
				0.526393	0.870607					1.24504	1.24135		300	633.333		0.736842	1.25
				0.932767	0.851562					0.902847	0.897577		954.545	766.667		2.54545	1.9726
				0.926595	0.47054					1.33798	0.950463		300	652.174		1.5	2.29412
				0.938823	0.902241					0.775167	0.708958		685.714	1050		2.92683	1.86207
				0.862383	0.710861					0.559818	1.11137		685.714	600		1.61345	1.92
				0.845252	0.88989					0.589655	0.434178		830.769	600		1.1	1.42105
				0.561474	0.693676					0.979633	0.198702		390	1257.69		1.21519	1.71429
				0.917499	0.887874					1.03725	0.647446		400	1680		1.44	0.57485
				0.965167	0.754901					1.20134	0.955702		562.5	1021.62		1.62162	0.285714
				0.761699	0.600721					1.13923	1.02635		412.5	1071.43		2.4	1.43541
				0.813455	0.834637					0.484064	1.09364		631.579	562.5		2.21053	2.27586
				0.869668	0.587124					1.34907	0.921827		375	660		0.6	2.19512
				0.756969	0.7283					1.14157	0.794841		540	615.789		2.7907	2.80851
				0.85302	0.888575					0.915922	1.02043		666.667	688.889		2	1.95652
				0.897961	0.71744					1.11199	0.992042		330	475		1.81132	1.632
				0.896975	0.227215					1.29394	0.496791		507.692	492.857		2.07692	2.03077
				0.793666	0.880148					1.76352	0.301711		300	1090		2.55	2.33333
				0.868216	0.282361					1.07271	0.69897		700	1285.71		2.66667	1.07263
				0.686877	0.505101					0.549219	0.856452		680	960		2	0.28169
				0.841074	0.818149					0.939189	1.13426		525	375		0.833333	1.27273
					0.590233						0.491724			570			1.46939
					0.833042						0.487291			988.235			2.7541
					0.371433						0.982961			810			0.638298
					0.870633						1.1872			500			0.893617
					0.917065						1.29397			450			2.5
					0.95426						0.727083			900			2.16
					0.798196						0.945421			816.667			2.36066
					0.864525						0.467498			631.579			1.14573
					0.179783						1.10548			1119.23			1.81132
					0.923073						0.680723			575			0.718563
					0.856516						0.400185			1300			1.78378
					0.818246						0.653657			894.737			1.54286
					0.939723						0.664041			712.5			0.385714
					0.706027						1.05221			780			0.869565
					0.925994						1.67141			500			1.05882
					0.792818						1.42152			300			2.11765
					0.750871						1.55206			642.857			3.63636
					0.865167						1.30164			300			2.47059
					0.748691						0.446668			471.429			3.52941
					0.851904						1.07258			862.5			2.72727
					0.55322						1.27991			646.154			0.627451
					0.707494						0.646199			480			1.5
					0.436539						1.11808			644.444			1.09091
					0.807704						0.75143			540			1.48673
					0.728259						0.437628			830.769			2.19512
					0.797173						0.744415			1040			1.39355
					0.794289						0.496684			1200			0.939759
					0.717795						0.91832			763.636			1.73196
