# Supplementary material for: CXCL12 targets the primary cilium cAMP/cGMP ratio to regulate cell polarity during migration
Source: Nat Commun. 2023 Dec 4;14:8003. doi: 10.1038/s41467-023-43645-w (PMC10695954; doi:10.1038/s41467-023-43645-w)
Supplement: Supplementary file 7 — Source Data [file 41467_2023_43645_MOESM7_ESM.zip › Figure 3.xlsx]

## Sheet: Feuil1
				Figure 3F			Figure 3G			Figure 3H
p values
pannel	statistical test	p value		5HT6-mRFP	5HT6-bPAC		5HT6-mRFP	5HT6-bPAC		5HT6-mRFP	5HT6-bPAC
F	Mann-Whitney	<0,0001		0.885632	0.0569797		425	155		0.534488	0.276064
G	Mann-Whitney	0.0033		0.540531	0.789238		145	185		0.168401	0.211434
H	Mann-Whitney	<0,0001		0.886521	0.756659		115	135		0.525029	0.381715
				0.850312	0.215455		325	195		0.362175	0.239264
				0.817406	0.714731		390	305		0.189668	0.546153
				0.86969	0.854487		320	330		0.525216	0.196267
				0.870115	0.780162		320	310		0.519713	0.420331
				0.0612808	0.675557		300	410		0.233844	0.339625
				0.648963	0.62735		275	325		0.76066	0.182493
				0.86177	0.930045		220	485		0.527814	0.678708
				0.768787	0.0250696		420	305		0.399375	0.392428
				0.680964	0.530705		510	145		0.661479	0.173633
				0.717099	0.653661		255	405		0.589871	0.248457
				0.826529	0.757133		415	315		0.26416	0.267008
				0.918425	0.761033		300	345		0.517587	0.789461
				0.852434	0.540972		232.5	470		0.408849	0.319426
				0.609294	0.799418		300	400		0.301423	0.296725
				0.865871	0.663458		515	185		0.676621	0.0867846
				0.937979	0.91607		205	130		0.84741	0.184774
				0.946113	0.72052		675	115		0.478534	0.527443
				0.825541	0.170914		260	210		0.565369	0.468293
				0.909627	0.95642		640	130		0.526258	0.52031
				0.457679	0.232449		250	280		0.381831	0.209177
				0.581765	0.442452		375	165		0.208852	0.204547
				0.89029	0.795398		130	112.5		0.153742	0.454332
				0.757961	0.851839		302.5	116.667		0.728318	0.651056
				0.904887	0.41515		165	320		0.617713	0.472903
				0.882468	0.669385		105	141.25		0.36104	0.616381
				0.829019	0.83742		215	160		0.364066	0.285418
				0.755362	0.562862		340	230		0.552129	0.277053
				0.446051	0.902569		420	132.5		0.361725	0.57645
				0.88114	0.366685		365	160		0.306911	0.37169
				0.967557	0.954931		245	142.5		0.688055	0.692427
				0.911544	0.531698		305	410		0.597588	0.629214
				0.879521	0.81194		125	375		0.672138	0.574763
				0.92628	0.589749		141.667	192.5		0.550511	0.306786
				0.843815	0.386329		220	525		0.391942	0.535112
				0.819075	0.605768		325	390		0.580224	0.316781
				0.857116	0.877471		140	155		0.545636	0.648727
				0.887853	0.926485		185	185		0.226732	0.345789
				0.798016	0.435002		290	113.75		0.473888	0.274154
				0.521041	0.24168		645	147.5		0.375229	0.473237
				0.898345	0.907026		107.5	110		0.465923	0.30663
				0.80149	0.0196063		440	395		0.263357	0.360653
				0.875473	0.284398		245	195		0.28932	0.257666
				0.914755	0.508448		275	430		0.397409	0.63555
				0.692206	0.680747		205	455		0.50352	0.61987
				0.785198	0.235009		305	230		0.415152	0.485647
				0.356106	0.90935		162.5	165		0.722456	0.752157
				0.844372	0.605907		195	370		1.46935	0.414373
				0.898872	0.630885		330	345		1.45546	0.403003
				0.738701	0.766199		135	535		0.923205	0.216587
				0.783675	0.827177		315	280		1.32997	0.85775
				0.370509	0.756677		220	77		0.878242	0.345322
				0.776218	0.827856		375	230		0.733967	0.389556
				0.84994	0.740106		330	490		1.42636	0.429011
				0.94975	0.718072		285	161.667		1.56611	0.36847
				0.799692	0.657247		115	170		0.917759	0.351497
				0.617128	0.46316		260	275		1.37113	0.221745
				0.769969	0.914618		235	210		1.56847	0.386145
				0.708461	0.815353		190	135		1.28942	0.277142
				0.823023	0.918166		255	158.333		1.61662	0.420189
				0.911762	0.88661		150	118.333		0.98715	0.644035
				0.920386	0.903192		195	250		1.5289	0.358573
				0.459613	0.42498		390	122.5		0.471387	0.26949
				0.882274	0.86875		225	280		1.21776	0.593533
				0.91783	0.839835		320	210		1.28772	0.280901
				0.887363	0.860334		305	282.5		1.00593	0.457273
				0.865205	0.940108		105	203.75		1.46452	0.777902
				0.778404	0.700624		290	415		1.30341	0.342037
				0.923158	0.922657		380	340		0.866016	0.506631
				0.810537	0.583668		360	148.333		0.86683	0.342793
				0.877603	0.849058		265	135		1.40176	0.365939
				0.8246	0.683234		85	67		1.6447	0.46597
				0.713777	0.81178		155	315		0.892789	0.132797
				0.816191	0.830402		665	201.667		0.959242	1.41333
				0.857159	0.898063		520	107.5		1.13263	1.11677
				0.975532	0.0522546		46.6667	175		1.91231	0.508126
				0.356362	0.470569		280	650		0.66669	1.00862
				0.877183	0.943951		243.333	130		1.41093	0.890639
				0.19909	0.628438		395	230		0.781966	0.515699
				0.934787	0.266169		635	385		1.6729	0.446397
				0.906625	0.607091		235	155		1.11266	0.791113
				0.806069	0.529734		500	182.5		0.772632	1.42083
				0.883471	0.609503		415	215		1.73289	0.555652
				0.789963	0.81487		305	195		0.311218	1.15748
				0.910318	0.833143		280	360		1.14817	1.139
				0.84291	0.885788		210	153.333		0.899448	0.984513
				0.863105	0.92116		95	170		0.868906	1.2703
				0.781988	0.410916		285	190		1.39448	0.88621
				0.729907	0.742653		148.333	270		1.0707	0.802298
				0.878356	0.825651		190	450		1.68083	0.795909
				0.849849	0.791962		185	360		1.27371	0.965698
				0.781922	0.895641		450	385		1.10091	1.71075
				0.887621	0.816448		250	190		1.38483	1.08862
				0.644129	0.582426		615	145		1.03709	1.48864
				0.740605	0.815443		270	210		0.549753	1.32308
				0.579397	0.75556		475	215		0.807332	1.02777
				0.659987	0.805667		265	190		1.17402	1.21529
				0.833655	0.883123		380	250		1.41603	1.49564
				0.3389	0.87221		200	405		1.01933	1.41237
				0.745288	0.974076		155	185		1.5014	1.73541
				0.538472	0.258707		280	245		0.913953	0.853546
				0.915209	0.591348		248.333	208.75		1.66194	0.411675
				0.803921	0.8945		240	265		1.01464	1.57407
				0.979672	0.533038		125	120		1.83681	0.649657
				0.55611	0.698985		242.5	133.333		0.76776	0.898127
				0.623501	0.940056		140	305		0.639273	1.41692
				0.843592	0.289249		135	235		1.19522	0.734575
				0.937587	0.879715		580	80		1.25539	1.76765
				0.872541	0.492849		260	60		1.45567	0.358882
				0.75994	0.566272		170	195		1.11418	1.78978
				0.847643	0.370958		225	155		1.4426	1.18081
				0.903544	0.442185		155	105		1.75453	1.14355
				0.117505	0.80767		235	125		0.832113	0.656913
				0.953857	0.24428		212.5	250		1.70077	1.22392
				0.74541	0.123704		80	140		0.933264	0.469999
				0.945372	0.8781		285	375		0.78899	1.10238
				0.494984	0.427755		180	265		0.967606	1.19384
				0.772506	0.472794		285	385		1.06159	1.22022
				0.879976	0.807907		635	175		0.948403	0.989991
				0.858488	0.442852		135	110		0.990596	1.61163
				0.70792	0.556171		155	395		0.600858	0.730689
				0.815409	0.812707		495	490		1.32931	1.09426
				0.891804	0.389424		110	430		1.45558	0.587061
				0.904826	0.723746		175	146.667		1.56053	0.978532
				0.37388	0.530213		515	158.333		1.10583	0.760046
				0.515163	0.87437		315	580		0.727597	1.1533
				0.700532	0.880677		200	315		0.869787	1.03272
				0.816858	0.782912		171.667	72.5		1.24933	1.08404
				0.959562	0.649386		280	170		1.2092	0.897766
				0.878937	0.833099		290	345		1.55942	0.769848
				0.694543	0.841607		210	127.5		0.676232	0.987794
				0.784576	0.809129		145	115		0.787343	0.887447
				0.792978	0.776717		315	95		0.509047	0.564484
				0.924578	0.507859		310	170		1.41925	1.16925
				0.714994	0.918682		185	125		0.811178	1.81878
				0.831499	0.822953		145	115		0.976554	0.940896
				0.640936	0.563922		200	400		0.692513	0.582204
				0.762171	0.616297		245	185		0.583763	1.17712
				0.922126	0.401664		200	240		1.0716	0.762033
				0.851713	0.923213		327.5	225		0.724132	1.53525
				0.127774	0.618866		230	345		0.584115	2.25758
				0.751106	0.648977		191.667	307.5		1.06912	0.718939
				0.949702	0.383432		220	190		1.62149	1.00407
				0.694787	0.884201		415	187.5		0.803781	1.5541
				0.726811	0.209627		365	260		2.04441	0.535628
				0.44699	0.143706		345	380		0.567564	1.21603
				0.689955	0.482798		270	148.333		0.867218	1.02244
				0.917394	0.284799		147.5	180		1.46425	0.376804
				0.848269	0.779717		435	230		1.259	1.73989
				0.953079	0.303546		390	142.5		1.82521	0.808733
				0.953672	0.712529		245	67.5		1.73327	1.01841
				0.889339	0.171803		245	410		1.32825	1.20891
				0.592911	0.560867		165	240		0.495387	1.23029
				0.855688	0.908424		485	206.667		1.30472	0.676177
				0.908669	0.824705		127.5	195		2.27927	1.13843
				0.918198	0.489163		125	330		1.41139	0.984756
				0.914254	0.178552		345	275		1.42483	1.10405
				0.847413	0.386319		365	240		0.815635	0.654338
				0.859807	0.845146		210	150		1.76212	1.50846
				0.919611	0.144732		250	305		2.15313	0.772025
				0.917552	0.273534		165	153.333		1.08662	0.871323
				0.869379	0.74262		150	190		1.71883	0.788957
				0.78569	0.843099		460	225		0.701257	2.01793
				0.126819	0.895136		155	137.5		1.00764	0.891351
				0.912522	0.837507		160	65		1.52293	1.12047
				0.79852	0.850361		370	265		0.826149	1.79662
				0.166628	0.898121		460	45		0.813234	1.03138
				0.549316	0.695893		305	178.333		0.576853	0.516012
				0.969662	0.156811		215	210		1.02347	0.507792
				0.858999	0.892936		270	545		1.0385	0.827304
				0.702909	0.470198		245	160		0.549759	0.946534
				0.313421	0.253653		280	262.5		0.3939	0.590691
				0.723434	0.904472			390		0.684008	1.3872
				0.849518	0.837016			227.5		0.563434	0.895886
				0.935312	0.510605			450		0.403013	1.00906
				0.718881	0.885502					0.729941	0.775747
				0.894914	0.76661					0.83882	1.27421
				0.308231	0.667377					0.929673	0.877988
				0.882528	0.383913					0.976989	1.05696
				0.893732	0.941856					1.27531	1.72096
				0.424957	0.650783					0.616566	1.02267
				0.874753	0.888383					0.2917	0.826879
				0.117508	0.870846					0.764461	1.3724
				0.808428	0.693543					0.829641	1.50547
				0.771288	0.776056					0.94522	0.45633
				0.919377	0.836554					1.34221	0.591972
				0.820715	0.764282					0.951755	0.651584
				0.890628	0.743765					0.561354	0.516599
				0.833647	0.867511					0.503848	0.505053
				0.801243	0.81284					0.818622	0.269513
				0.912874	0.590365					0.315976	0.958359
				0.874611	0.578797					1.19235	1.03336
				0.861172	0.132931					0.991711	0.891758
				0.89848	0.641671					1.12252	0.463626
				0.879488	0.675118					0.918299	0.879647
				0.854111	0.931576					0.629871	1.51978
				0.916624	0.514922					1.35699	0.674612
				0.848046	0.915224					0.889309	0.901752
				0.861242	0.814793					1.26714	0.432779
				0.948816	0.875061					1.53539	0.557302
				0.903935	0.866536					1.09276	0.884304
				0.595197	0.161437					0.427775	0.907236
				0.767158	0.641315					0.980203	0.622643
				0.829693	0.894247					1.01666	1.19263
				0.8237	0.124079					0.745903	0.439935
				0.757174	0.85217					1.35903	0.745065
				0.837354	0.868154					0.836841	0.673224
				0.361908	0.947195					1.39214	0.897655
				0.86963	0.684584					1.42187	1.51404
				0.909622	0.532778					1.14448	1.13655
				0.921838	0.608117					1.41617	0.79868
				0.942163	0.858741					1.55123	1.0746
				0.572812	0.874329					0.827708	1.18049
				0.899216	0.756258					1.43349	0.347853
				0.817217	0.704171					0.322442	0.664828
				0.854414	0.967098					0.611889	0.952809
				0.904265	0.799318					1.08519	0.805114
				0.926389	0.834651					1.56131	1.33451
				0.932137	0.95283					0.966863	1.20735
				0.927522	0.67832					1.54772	0.422445
				0.636364	0.93606					0.9446	0.950254
				0.90852	0.701838					0.908388	1.58071
				0.959673	0.876297					0.494498	0.674767
				0.846558	0.95925					0.663195	0.491648
				0.613874	0.843234					1.22676	1.21296
				0.863662	0.865272					0.551863	1.27942
				0.875459	0.821456					1.2005	1.40808
				0.552809	0.885649					0.500959	0.349908
				0.810935	0.701324					0.967833	0.914712
				0.924735	0.896683					1.71449	1.10988
				0.846011	0.918811					0.798222	0.645714
				0.764027	0.867537					1.24616	0.4086
				0.789521	0.204271					0.959884	1.31219
				0.530507	0.737082					0.890722	0.36223
				0.664922	0.235899					0.341043	0.640598
				0.929171	0.658718					1.10649	0.227222
				0.844726	0.747133					1.39526	0.571172
				0.723124	0.250925					0.256358	0.264805
				0.677695	0.901522					0.591213	0.832077
				0.850762	0.799793					1.07877	1.0737
				0.901337	0.452837					0.798537	0.173761
				0.808614	0.659694					1.09688	0.106202
				0.870173	0.315105					1.24183	0.333917
				0.863584	0.917198					1.06655	1.0886
				0.604376	0.826379					0.425726	0.874607
				0.642465	0.773508					1.39398	0.670043
				0.809024	0.730243					0.874135	0.409626
				0.834565	0.599698					0.957203	0.591295
				0.804012	0.54393					1.04713	0.530128
				0.688743	0.640455					0.842123	0.333313
				0.859417	0.816336					1.39471	1.08189
				0.664768	0.871493					0.976048	1.12631
				0.673595	0.261428					1.18583	0.423872
				0.811473	0.809023					0.38716	1.1005
				0.821321	0.935837					0.89073	0.653609
				0.562885	0.909264					0.891	1.44748
				0.706493	0.922537					1.58727	0.856667
				0.782338	0.808976					0.933436	1.19087
				0.776235	0.810997					0.835378	0.816727
				0.707438	0.797964					1.26698	1.26049
				0.774629	0.865531					1.67455	0.539026
				0.71165	0.792011					1.51483	0.687268
				0.908183	0.910915					1.34762	1.18984
				0.766429	0.62705					0.599747	0.217813
				0.743332	0.86888					0.664905	0.795038
				0.769684	0.604635					1.02207	0.479257
				0.828175	0.0398304					0.72345	0.383986
				0.683981	0.854098					0.54422	0.661583
				0.833977	0.885082					0.613907	0.903871
				0.777233	0.774544					1.07753	0.35605
				0.802481	0.127098					1.12401	0.796409
				0.570308	0.626832					0.407683	1.56661
				0.828023	0.89682					1.01896	1.23217
				0.800374	0.716476					0.694086	0.543228
				0.747465	0.920313					1.12326	1.18474
				0.824571	0.863653					0.970003	0.815656
				0.889373	0.791759					0.46581	0.159998
				0.723159	0.214507					0.305438	0.400746
				0.837186	0.314665					0.464976	0.515675
				0.846496	0.896546					0.338202	1.31459
				0.593373	0.244515					0.751956	0.394393
				0.904015	0.815494					1.4811	0.725798
				0.392884	0.780302					0.595585	0.725015
				0.930976	0.902637					0.35552	1.32345
				0.6633	0.591363					0.873054	0.243316
				0.632975	0.815634					0.60006	0.511034
				0.419511	0.752508					1.17776	0.602801
				0.960654	0.665584					1.11989	0.600562
				0.829676	0.731717					0.358795	0.342538
				0.600024	0.746289					0.864793	0.551299
				0.879366	0.873895					1.31844	0.301118
				0.813193	0.774356					1.09863	0.63778
				0.776262	0.840195					0.740855	0.624227
				0.812849	0.881325					0.897458	0.792852
				0.89764	0.954069					1.05586	1.06592
				0.890228	0.828424					1.43207	0.360353
				0.885858	0.92694					1.4099	0.588578
				0.933651	0.881176					1.14571	0.918697
				0.902172	0.616759					1.12678	0.616244
				0.858431	0.903138					0.945315	0.779418
				0.613973	0.921442					0.27561	0.656602
				0.830224	0.849123					0.923503	0.341675
				0.886999	0.463916					0.873445	0.857059
				0.935603	0.626736					0.784112	0.15133
				0.936716	0.80788					0.925672	0.185736
				0.277176	0.631749					0.695417	0.328004
				0.914899	0.871264					1.07845	0.633296
				0.607804	0.892142					0.918715	0.855533
				0.949659	0.0588914					1.34007	0.315002
				0.429185	0.647776					0.283158	0.356884
				0.860001						1.12068
				0.226908						0.576233
				0.850439						0.929333
				0.547751						0.926994
				0.733831						0.834256
				0.743823						1.45264
				0.85525						1.1615
				0.723903						0.355133
				0.937035						0.359258
				0.910758						1.20051
				0.9411						1.85668
				0.801757						1.38087
				0.0930819						1.23754
				0.861778						1.08709
				0.891774						1.2288
				0.864617						0.646881
				0.830703						0.393403
				0.849008						0.949218
				0.951166						1.20367
				0.849192						0.494801
				0.704854						0.355261
				0.723456						1.06444
				0.167153						0.343396
				0.808257						0.540929
				0.911556						0.925302
				0.874441						1.19479
				0.878361						0.442708
				0.936934						1.30686
				0.890978						0.808974
				0.858512						1.29195
				0.910288						1.53151
				0.834772						0.465423
				0.444555						0.887031
				0.899741						0.797602
				0.793161						0.661988
				0.872491						0.377432
				0.807613						0.544859
				0.906706						1.596
				0.903109						0.773618
				0.891001						0.88627
				0.907717						1.39448
				0.710958						0.315053
				0.892954						0.962763
				0.835713						1.07518
				0.789891						1.60635
				0.897162						1.14239
				0.765859						0.614051
				0.97909						1.50791
				0.651677						0.310696
				0.895806						0.868835
				0.84243						0.794886
				0.8255						1.01901
				0.876243						0.944996
				0.857044						1.09645
				0.869358						0.834691
				0.794916						1.27919
				0.781083						0.534076
				0.851913						1.09213
				0.774828						1.04326
				0.421439						0.791133
				0.845059						0.269491
				0.929102						1.03222
				0.613081						0.530489
				0.934212						1.34939
				0.771042						0.259626
				0.417843						0.298989
