# Supplementary material for: CXCL12 targets the primary cilium cAMP/cGMP ratio to regulate cell polarity during migration
Source: Nat Commun. 2023 Dec 4;14:8003. doi: 10.1038/s41467-023-43645-w (PMC10695954; doi:10.1038/s41467-023-43645-w)
Supplement: Supplementary file 7 — Source Data [file 41467_2023_43645_MOESM7_ESM.zip › FIgure 4.xlsx]

## Sheet: Figure 4
				Figure 4F							Figure 4G
p values
pannel	statistical test	p value		Ctrl			CXCL12				Ctrl			CXCL12
F	Two-way ANOVA			5HT6-mRFP	5HT6-cAMP Sponge	5HT6-SponGee	5HT6-mRFP_CXCL12	5HT6-cAMP Sponge_CXCL12	5HT6-SponGee_CXCL12		5HT6-mRFP	5HT6-cAMP Sponge	5HT6-SponGee	5HT6-mRFP_CXCL12	5HT6-cAMP Sponge_CXCL12	5HT6-SponGee_CXCL12
	Interaction	<0,0001		0.943275	0.312779	0.221962	0.640432	0.534625	0.8332		0.819014	1.08256	0.62863	1.36529	0.741935	0.372305
	Compartment effect	<0,0001		0.768875	0.947744	0.860284	0.881734	0.86227	0.659966		1.23933	0.174454	0.735431	1.13258	1.5642	0.574477
	Genotype effect	<0,0001		0.615698	0.819826	0.324353	0.688309	0.771956	0.642501		1.06302	0.610634	0.685367	0.529123	1.10808	0.57352
	Bonferroni's multiple comparisons test			0.684056	0.293024	0.472496	0.912508	0.803119	0.934788		0.780427	0.798145	0.668047	0.773662	1.041	1.16245
	5HT6-mRFP vs 5HT6-cAMP Sponge	0.004		0.84801	0.812978	0.70947	0.818115	0.905427	0.765626		1.16422	1.17545	0.602207	0.762059	1.43486	1.169
	5HT6-mRFP vs 5HT6-SponGee	<0,0001		0.578689	0.827181	0.919663	0.466101	0.38733	0.872061		0.916943	0.78924	0.94475	0.633372	0.248701	1.13488
	5HT6-mRFP vs 5HT6-mRFP_CXCL12	<0,0001		0.703258	0.755258	0.847874	0.853932	0.0748078	0.774953		0.588557	0.579236	0.633975	0.544511	1.00002	0.735634
	5HT6-mRFP vs 5HT6-cAMP Sponge_CXCL12	<0,0001		0.902146	0.330108	0.738524	0.463068	0.649715	0.824664		1.31017	1.48545	0.400715	0.589293	0.398737	1.02453
	5HT6-mRFP vs 5HT6-SponGee_CXCL12	0.0059		0.73205	0.134752	0.414806	0.864363	0.853295	0.746097		1.02283	0.933437	1.32148	1.0613	1.43492	1.49138
	5HT6-cAMP Sponge vs 5HT6-SponGee	<0,0001		0.973297	0.825493	0.166244	0.73952	0.635746	0.662655		1.38864	1.14644	1.10302	1.20237	1.20948	0.711026
	5HT6-cAMP Sponge vs 5HT6-mRFP_CXCL12	>0,9999		0.40717	0.418012	0.949274	0.781647	0.344483	0.822143		1.27756	0.874973	0.567145	0.544651	1.46033	0.419581
	5HT6-cAMP Sponge vs 5HT6-cAMP Sponge_CXCL12	>0,9999		0.704308	0.877794	0.332623	0.926565	0.83505	0.865117		0.858035	0.978846	0.690302	0.497155	1.2003	1.12482
	5HT6-cAMP Sponge vs 5HT6-A74SponGee_CXCL12	>0,9999		0.867397	0.611575	0.865444	0.895105	0.82129	0.722213		1.04926	1.16143	0.921526	0.780072	0.446725	1.29631
	5HT6-SponGee vs 5HT6-mRFP_CXCL12	<0,0001		0.837558	0.911766	0.636305	0.765183	0.933791	0.856326		0.286803	1.6077	0.67968	0.243748	0.343719	0.784347
	5HT6-SponGee vs 5HT6-cAMP Sponge_CXCL12	<0,0001		0.894595	0.748922	0.67052	0.699442	0.786653	0.786869		0.894155	0.955747	0.622826	0.950619	1.12156	1.01956
	5HT6-SponGee vs 5HT6-SponGee_CXCL12	<0,0001		0.470303	0.862771	0.849043	0.889461	0.896674	0.701447		0.896504	1.05033	1.0612	0.762392	1.03987	0.737705
	5HT6-mRFP_CXCL12 vs 5HT6-cAMP Sponge_CXCL12	>0,9999		0.513422	0.959183	0.767319	0.901157	0.787578	0.893792		0.895783	1.29341	0.812295	1.50245	1.38262	0.464158
	5HT6-mRFP_CXCL12 vs 5HT6-SponGee_CXCL12	>0,9999		0.862677	0.917085	0.971307	0.671527	0.897799	0.691007		0.512804	0.839529	0.873995	1.01962	0.817957	1.30227
	5HT6-cAMP Sponge_CXCL12 vs 5HT6-SponGee_CXCL12	0.6864		0.729451	0.876743	0.696447	0.388339	0.822193	0.907652		0.543581	0.864425	0.556518	1.53159	0.445041	0.456514
G	Two-way ANOVA			0.895533	0.707019	0.905742	0.815735	0.872341	0.887984		0.843654	1.69637	0.633732	0.686723	2.08718	1.28872
	Interaction	0.0424		0.973241	0.935603	0.659627	0.828004	0.906342	0.909526		0.468305	1.12906	0.531972	1.15807	0.354812	0.826896
	Compartment effect	<0,0001		0.298491	0.738847	0.190488	0.915887	0.707546	0.924156		1.2483	1.41974	0.514898	0.863667	0.366181	0.431702
	Genotype effect	<0,0001		0.8355	0.414033	0.766608	0.873186	0.909061	0.756663		0.407759	0.824135	0.668203	1.06522	1.51241	1.14228
	Bonferroni's multiple comparisons test			0.726762	0.388998	0.694132	0.643397	0.78955	0.926926		0.3527	0.579974	0.831701	1.16541	0.45137	1.41482
	5HT6-mRFP vs 5HT6-cAMP Sponge	>0,9999		0.766178	0.737951	0.85848	0.911032	0.836261	0.895076		0.44646	1.24662	1.21108	0.655259	0.893502	1.0263
	5HT6-mRFP vs 5HT6-SponGee	0.0005		0.736747	0.278495	0.891212	0.864553	0.918587	0.804862		1.01747	1.11403	1.25264	0.687174	1.20583	0.816132
	5HT6-mRFP vs 5HT6-mRFP_CXCL12	0.0002		0.758854	0.84389	0.782942	0.838232	0.717563	0.483918		0.862772	0.882432	0.681508	1.00756	0.995182	1.08685
	5HT6-mRFP vs 5HT6-cAMP Sponge_CXCL12	<0,0001		0.88263	0.799635	0.94832	0.728773	0.818751	0.678941		0.719005	1.12674	0.860441	1.0993	0.872801	1.21053
	5HT6-mRFP vs 5HT6-SponGee_CXCL12	0.0377		0.331418	0.920731	0.796689	0.298661	0.761852	0.754645		1.62055	1.30415	0.835971	1.05727	0.461153	1.30859
	5HT6-cAMP Sponge vs 5HT6-SponGee	<0,0001		0.943548	0.869319	0.804623	0.536814	0.813169	0.58382		0.677813	1.36049	0.856269	1.04689	0.0736193	1.30355
	5HT6-cAMP Sponge vs 5HT6-mRFP_CXCL12	0.1532		0.950905	0.813388	0.836516	0.812794	0.664214	0.863288		1.01917	0.723652	1.0111	0.719681	0.668124	0.610319
	5HT6-cAMP Sponge vs 5HT6-cAMP Sponge_CXCL12	<0,0001		0.665178	0.728045	0.458789	0.929146	0.851714	0.21163		0.732085	0.990671	1.02384	0.562827	1.24023	0.987422
	5HT6-cAMP Sponge vs 5HT6-A74SponGee_CXCL12	>0,9999		0.664445	0.814847	0.840161	0.396896	0.834825	0.877839		0.671889	0.738421	0.664814	0.459128	0.623348	0.920111
	5HT6-SponGee vs 5HT6-mRFP_CXCL12	<0,0001		0.691656	0.935313	0.867265	0.196178	0.839093	0.731727		0.70331	1.28856	0.654319	0.862586	1.17439	0.932337
	5HT6-SponGee vs 5HT6-cAMP Sponge_CXCL12	<0,0001		0.153984	0.8988	0.81709	0.769365	0.897741	0.773856		0.514976	1.34143	0.582359	0.996161	1.19075	0.867792
	5HT6-SponGee vs 5HT6-SponGee_CXCL12	<0,0001		0.232883	0.580124	0.940931	0.678063	0.948179	0.92259		1.06607	1.35195	1.39942	0.454384	1.45136	0.82485
	5HT6-mRFP_CXCL12 vs 5HT6-cAMP Sponge_CXCL12	0.2005		0.869176	0.240513	0.964491	0.831368	0.847645	0.833378		0.485808	0.249592	1.29507	0.69508	0.505312	0.504795
	5HT6-mRFP_CXCL12 vs 5HT6-SponGee_CXCL12	>0,9999		0.885486	0.8771	0.641653	0.776397	0.856961	0.724667		0.268577	0.975806	0.988676	1.44813	1.50084	0.561348
	5HT6-cAMP Sponge_CXCL12 vs 5HT6-SponGee_CXCL12	0.0011		0.891494	0.849812	0.688109	0.80612	0.927316	0.519928		0.980509	0.837065	0.630605	1.31604	1.58942	1.0247
				0.866134	0.919012	0.929274	0.619691	0.728769	0.841529		1.47314	1.10062	1.18884	0.407612	1.80633	1.18381
				0.825133	0.828837	0.941123	0.884714	0.32497	0.961376		1.14094	0.724666	1.58802	0.674124	0.346744	1.47223
				0.651458	0.782305	0.647637	0.776288	0.451789	0.654062		0.94813	1.22702	0.523042	0.664708	1.07672	1.25049
				0.704831	0.907691	0.791964	0.765909	0.913537	0.203224		1.24891	1.09484	0.423498	0.95356	1.12713	1.05055
				0.98896	0.968304	0.875612	0.930677	0.916387	0.74254		1.15267	0.381714	0.804072	1.02576	1.01468	0.472163
				0.963397	0.906611	0.58414	0.969174	0.258232	0.448188		0.939861	0.779937	0.578448	0.825332	0.498654	0.671901
				0.198309	0.929419	0.838058	0.812631	0.743126	0.831675		1.47375	0.739614	0.482779	0.219508	1.08165	1.42406
				0.890718	0.996613	0.783743	0.467619	0.666658	0.934432		0.625742	0.576514	0.813774	1.33203	0.257806	1.66573
				0.891137	0.824203	0.744672	0.793865	0.893956	0.954595		0.919559	0.652784	0.488488	0.366152	0.952728	1.43192
				0.860507	0.832338	0.87922	0.682103	0.737467	0.677665		0.757627	1.15408	0.521124	0.784769	0.803515	0.679662
				0.922063	0.910247	0.61896	0.698196	0.803043	0.948351		1.25293	0.704081	0.957137	0.985003	1.08658	0.984252
				0.29638	0.342683	0.557581	0.870572	0.794354	0.757321		1.25727	1.14171	0.421615	0.790816	0.255766	1.37717
				0.627342	0.929261	0.701515	0.696371	0.814256	0.820356		0.283302	1.16339	0.659577	1.48156	0.586692	0.523403
				0.886447	0.286888	0.839305	0.204608	0.324956	0.762449		0.933815	1.12466	1.02675	0.829718	0.521408	0.895456
				0.713477	0.75538	0.601201	0.93561	0.819494	0.953872		1.04259	0.316508	0.640745	0.508202	1.59214	0.680065
				0.748129	0.407825	0.64324	0.966596	0.936076	0.778336		0.751977	1.19905	1.13645	1.06186	0.757777	0.859811
				0.806452	0.727575	0.418328	0.480164	0.117793	0.917492		0.715818	0.976565	0.452786	1.35763	1.09447	0.896884
				0.286653	0.728746	0.555388	0.764881	0.480232	0.729451		0.962852	1.55448	0.627807	1.54694	0.479844	0.868783
				0.859206	0.985523	0.193981	0.956886	0.670628	0.633838		0.986535	1.26551	0.704962	1.33559	0.87474	1.00701
				0.80069	0.622254	0.843672	0.838854	0.25635	0.56711		0.483402	0.924649	0.825686	0.749903	1.29916	0.390099
				0.872099	0.839678	0.482431	0.936459	0.589445	0.692193		0.842956	1.17384	0.379495	1.43578	1.57285	0.929195
				0.333922	0.671298	0.532004	0.84732	0.808373	0.893389		0.527618	0.683629	0.2997	1.22206	0.794979	0.161055
				0.75287	0.847266	0.692111	0.815422	0.913812	0.945038		0.902957	0.683077	0.47021	0.977286	0.456286	0.628227
				0.878002	0.712594	0.736926	0.800502	0.908062	0.82145		1.36684	0.345111	0.896894	0.638397	1.41746	0.699815
				0.673943	0.835019	0.63977	0.919044	0.80046	0.671382		0.609406	1.06093	0.650821	0.753945	1.84224	1.01675
				0.94163	0.775109	0.796252	0.969845	0.496902	0.631539		0.482206	1.09967	0.974411	1.42869	0.716112	1.03625
				0.947887	0.821356	0.653771	0.899303	0.90759	0.836818		0.806471	0.258333	0.480442	1.34019	0.873506	0.78304
				0.905762	0.793657	0.659142	0.871162	0.760412	0.875434		0.426892	0.846096	1.18545	1.53829	1.58098	0.132318
				0.857189	0.429395	0.913249	0.983483	0.858599	0.962924		0.356773	0.628328	1.09063	0.980002	1.92346	0.482945
				0.581396	0.862522	0.907292	0.985144	0.792595	0.946214		1.39017	1.03925	0.805601	0.777755	0.841426	1.1611
				0.892737	0.130565	0.553649	0.939367	0.91501	0.937126		1.02382	0.658052	0.564423	0.958679	1.44777	1.5853
				0.878115	0.886459	0.63825	0.443845	0.874376	0.838384		0.732116	0.611999	0.687401	1.37197	0.369649	0.954578
				0.967099	0.899348	0.58327	0.95418	0.869299	0.898426		1.15422	1.02378	0.411587	0.820654	0.561095	1.2591
				0.637585	0.899607	0.601009	0.914816	0.810929	0.896249		0.304277	0.833239	0.419682	0.54877	0.617591	1.06124
				0.811432	0.895659	0.849427	0.181859	0.929103	0.748547		1.31557	1.63797	1.41325	0.433191	0.495789	1.55784
				0.902601	0.818438	0.695758	0.970356	0.859128	0.861456		0.913326	1.01282	0.677909	1.1447	0.360647	0.621071
				0.711384	0.932216	0.382912	0.763161	0.900884	0.657759		1.30718	0.521808	0.492329	1.13237	1.08768	0.549218
				0.684763	0.936057	0.255493	0.892137	0.771548	0.730946		0.652854	0.828384	0.557455	1.09915	0.977791	0.512863
				0.633209	0.841295	0.448874	0.920699	0.885854	0.868532		0.984908	0.413392	0.751355	0.556399	1.54269	0.718465
				0.883627	0.77436	0.780868	0.901599	0.630496	0.70187		0.323197	1.81749	0.673836	1.33159	0.851304	1.85127
				0.876708	0.948775	0.948175	0.66224	0.902189	0.900697		0.539024	1.03748	0.98191	0.813855	1.35703	0.914645
				0.525282	0.856658	0.674739	0.819352	0.855269	0.830706		0.583357	1.69103	0.535399	0.55979	1.35039	0.743959
				0.481503	0.51977	0.234019	0.425974	0.851355	0.875939		1.03346	1.18948	0.476977	0.52611	1.55075	0.885266
				0.616959	0.844981	0.313034	0.888384	0.913368	0.718354		0.326593	0.890917	0.406056	1.1496	0.419327	0.349356
				0.94235	0.942041	0.753555	0.890797	0.698979	0.686462		1.20641	0.901741	0.818563	0.799408	0.38478	1.77569
				0.672002	0.8137	0.888496	0.606243	0.925582	0.763007		0.995739	1.24414	0.782975	1.33515	1.02877	1.11897
				0.460034	0.753399	0.519115	0.836278	0.874505	0.863543		0.637802	0.505169	0.659323	0.953551	1.42626	1.48983
				0.850156	0.759544	0.505081	0.728073	0.905145	0.642459		0.754153	0.512935	0.839316	0.895203	1.09341	0.666349
				0.786211	0.712967	0.909203	0.632195	0.776158	0.822546		0.594068	0.609818	1.04269	0.622929	1.19776	0.72033
				0.593412	0.872916	0.672351	0.819102	0.882621	0.793672		0.575493	0.820224	0.802056	1.10435	2.50934	0.398096
				0.84527	0.745194	0.78718	0.966419	0.416291	0.946569		1.06611	0.583007	0.677888	1.20899	0.898277	0.612862
				0.802558	0.96947	0.152737	0.965544	0.934743	0.887108		0.654998	0.65497	0.767016	1.6938	0.643269	0.472355
				0.819296	0.903243	0.740518	0.703298	0.736442	0.962284		1.18378	1.72896	0.571167	0.79727	0.911217	0.722157
				0.218918	0.711175	0.836986	0.931376	0.917845	0.92828		0.388787	0.914817	1.11831	0.599865	0.839423	1.2225
				0.851769	0.802637	0.649474	0.968227	0.893853	0.896535		1.0096	1.66115	0.996194	0.459685	1.01852	0.95511
				0.791472	0.895873	0.666161	0.915002	0.679611	0.268658		0.893894	1.32653	0.765121	0.783917	1.69881	0.659961
				0.647185	0.937892	0.479505	0.902824	0.569375	0.880255		0.806391	0.443473	0.63009	0.792157	0.717352	0.78482
				0.816408	0.790228	0.358565	0.169297	0.912684	0.876089		0.507129	0.64106	0.683262	1.38717	1.06917	0.79508
				0.924858	0.804169	0.361021	0.894263	0.810149	0.718483		0.921456	1.07031	0.881739	1.0004	1.55586	0.309371
				0.818715	0.851708	0.798909	0.971129	0.917298	0.767217		0.35609	0.732182	0.668228	0.529836	1.08289	0.18003
				0.854962	0.709648	0.241966	0.820307	0.940703	0.913407		0.962906	0.848444	0.618118	1.15312	0.400204	0.0246154
				0.786211	0.692911	0.245894	0.894472	0.595664	0.908187		0.537779	0.873857	0.355779	1.61755	1.43264	0.428811
				0.593412	0.897965	0.575076	0.343845	0.958929	0.465612		0.939107	0.387768	1.14115	0.334162	0.974168	0.624087
				0.84527	0.639074	0.887842	0.686866	0.923574	0.747122		0.756086	0.527446	1.19975	0.237766	0.894999	0.923243
				0.802558	0.662803	0.656525	0.864608	0.846522	0.821937		1.05108	1.28056	0.5101	1.1904	0.583541	0.640102
				0.819296	0.895962	0.576667	0.745879	0.669952	0.372419		1.17895	1.09139	0.674659	0.403942	1.01327	1.36206
				0.218918	0.688097	0.55167	0.910103	0.909007	0.687779		0.818327	1.29924	0.582067	0.37187	1.30807	0.360281
				0.851769	0.509637	0.365693	0.743839	0.880004	0.864353		0.698208	0.456564	0.737955	0.348551	0.703512	0.449461
				0.791472	0.846527	0.755337	0.783003	0.732972	0.540286		0.99149	0.449958	0.570207	0.423528	0.917731	0.878462
				0.647185	0.801786	0.899846	0.879861	0.318205	0.842749		0.651572	0.852973	0.251894	1.28682	0.306632	0.644387
				0.816408	0.66401	0.7358	0.497606	0.893137	0.571033		1.05868	1.18481	0.642409	1.10268	1.07088	0.828041
				0.924858	0.908581	0.06459	0.899091	0.965296	0.7848		1.04858	1.36498	0.401542	0.220578	0.511402	1.63398
				0.818715	0.829252	0.344883	0.913599	0.796071	0.900238		0.987109	0.961363	0.780666	0.459556	0.81609	0.907181
				0.854962	0.927756	0.706157	0.893478	0.890488	0.621177		1.09238	1.00631	0.823285	0.244513	1.07742	0.516361
				0.879193	0.826046	0.552433	0.92053	0.907549	0.797913		1.12408	0.798223	0.3637	1.08922	1.07064	0.624034
				0.898777	0.749852	0.761202	0.951532	0.450598	0.905987		1.42905	0.571933	1.08096	1.2387	1.44053	2.16342
				0.830782	0.256902	0.905532	0.776102	0.814592	0.926602		0.963155	1.03721	0.890369	1.2645	0.4534	0.642321
				0.242089	0.770747	0.294657	0.963633	0.968616	0.926548		0.888748	0.797463	0.850743	1.47874	0.719736	1.27156
				0.61426	0.504423	0.777437	0.874945	0.850838	0.908583		1.27529	0.951299	0.841881	0.528273	0.898573	0.385153
				0.77227	0.425389	0.273557	0.895652	0.534298	0.972015		1.53201	0.781886	1.10564	0.634397	0.618591	0.284849
				0.751096	0.846308	0.868652	0.963449	0.892611	0.52357		0.732376	0.738145	0.777423	0.540497	0.89114	0.69655
				0.82201	0.749835	0.61586	0.908078	0.961051	0.95395		1.02175	1.90111	0.935351	0.794369	1.24985	0.530067
				0.740904	0.859852	0.653925	0.944126	0.615689	0.79547		0.954611	0.732258	0.235439	1.10993	0.469418	0.301673
				0.957322	0.57902	0.834814	0.826869	0.531269	0.911192		1.53838	0.374417	0.914715	0.509631	0.750105	0.372155
				0.942998	0.60971	0.77473	0.953482	0.955291	0.86629		0.92837	1.35564	0.697969	0.708179	1.06616	0.757905
				0.871656	0.643409	0.827256	0.798037	0.902203	0.927217		1.31073	1.2038	0.92478	1.44128	0.878611	0.281516
				0.949149	0.28007	0.411809	0.850177	0.879034	0.92099		0.626023	1.05156	0.591307	0.458299	1.26004	1.45204
				0.537692	0.216266	0.323486	0.973827	0.915989	0.646992		0.784605	1.59324	0.529059	1.05294	1.62832	0.908476
				0.709199	0.855293	0.321231	0.754562	0.984142	0.29215		1.04858	0.803924	0.784166	0.642041	0.921709	0.806055
				0.900596	0.642977	0.656723	0.652888	0.821905	0.936497		0.351867	0.754584	0.398015	1.74836	0.720332	0.330942
				0.790287	0.843912	0.830977	0.719812	0.0846119	0.685097		1.46143	0.369158	0.633273	1.3541	0.923642	0.535362
				0.166946	0.873074	0.227322	0.863301	0.971755	0.933588		0.934999	1.0908	0.199472	0.667774	1.68324	1.61259
				0.767158	0.878672	0.516769	0.942279	0.923093	0.936875		0.496285	0.792444	0.941093	0.815808	1.03678	0.875218
				0.574486	0.701467	0.358386	0.81463	0.80171	0.934974		0.460248	0.991531	0.315163	1.05519	1.69473	0.673686
				0.734763	0.552731	0.683447	0.742181	0.875122	0.865946		0.639681	0.897007	0.396795	0.939757	1.29834	0.975377
				0.956029	0.973229	0.720191	0.867405	0.863247	0.931442		0.679595	0.754278	0.928153	0.530906	1.6312	0.272937
				0.102174	0.688678	0.762811	0.790007	0.9174	0.945443		0.713473	1.00169	1.15579	0.285005	1.28371	1.54376
				0.35025	0.844743	0.634728	0.842022	0.958201	0.592401		0.780358	0.628701	0.778438	0.34367	1.13931	0.894848
				0.740111	0.781258	0.885755	0.796723	0.965365	0.855662		0.87238	0.344846	1.18289	1.00713	0.790386	0.795391
				0.85923	0.564034	0.672311	0.728197	0.93117	0.938112		0.857044	0.67207	0.756681	0.859955	1.18268	0.98495
				0.803435	0.737583	0.828887	0.959178	0.905993	0.184004		0.85634	1.1558	0.900807	0.723824	1.7918	1.40669
				0.888916	0.92112	0.61199	0.957391	0.979324	0.817727		0.349501	0.70671	0.370105	0.70588	1.76691	0.371414
				0.888859	0.648274	0.542307	0.642963	0.817541	0.519653		1.15521	0.596376	0.508385	1.19586	1.39656	0.783787
				0.676974	0.911437	0.797647	0.903417	0.714733	0.852586		0.908548	0.867301	1.05129	1.0314	1.16299	0.958814
				0.848144	0.880118	0.833648	0.948015	0.772844	0.875532		0.824579	0.659367	1.23281	1.49525	1.64619	0.668114
				0.810466	0.972353	0.8177	0.95601	0.645875	0.734538		1.08622	0.625212	0.604799	0.929385	1.0129	1.02138
				0.788772	0.9168	0.658516	0.966838	0.875849	0.903032		1.29021	0.682528	0.670355	0.518773	1.37376	1.2539
				0.848196	0.786341	0.716017	0.928645	0.91426	0.770143		0.683973	0.818279	1.23764	0.821364	0.755728	1.059
				0.131769	0.779751	0.765365	0.87263	0.773399	0.780952		0.957012	0.350227	0.656629	0.644818	1.25191	1.37703
				0.909919	0.954249	0.535981	0.752902	0.920416	0.790921		0.410143	0.516602	0.473961	1.05793	1.24594	1.8313
				0.252316	0.870534	0.59245	0.842485	0.881008	0.826321		0.864394	1.04258	0.996434	0.820662	1.37528	0.728332
				0.527571	0.688905	0.250681	0.917405	0.617722	0.855843		0.585648	0.574701	0.862077	0.909002	1.30444	0.85835
				0.782908	0.843433	0.898726	0.791534	0.894504	0.793768		1.02746	0.985208	1.41876	1.69105	0.465667	1.18379
				0.914697	0.875021	0.650226	0.88786	0.829832	0.770317		1.09575	0.892809	0.693489	0.362725	0.829572	1.10459
				0.838091	0.750572	0.856383	0.740074	0.938115	0.880539		1.00417	0.731043	0.672717	0.589624	0.720616	0.679127
				0.833439	0.683515	0.278284	0.895203	0.847738	0.152687		0.523441	0.972642	0.860969	0.677579	1.2279	0.74796
				0.880298	0.94538	0.766626	0.793784	0.915731	0.785046		0.433159	0.740105	1.2616	0.73653	1.26688	1.50829
				0.744304	0.800632	0.591036	0.908305	0.835557	0.905382		0.924375	0.892346	0.441622	0.714361	0.796617	1.29403
				0.8805	0.487747	0.315964	0.974226	0.848829	0.850102		0.89018	0.926008	0.663203	0.810212	1.39215	0.975512
				0.904629	0.955524	0.258949	0.944785	0.764	0.900283		0.646853	1.16668	0.464901	1.59393	1.31654	0.43126
				0.338295	0.853317	0.751758	0.952596	0.898138	0.927809		0.812966	1.22584	0.212173	1.32359	0.823656	0.835581
				0.77087	0.818052	0.710614	0.954306	0.915263	0.859708		0.63948	0.589006	0.538888	0.54458	0.795317	0.737652
				0.358568	0.0825181	0.479767	0.84626	0.891177	0.670311		0.753344	0.318824	0.600612	1.45629	1.12349	1.18979
				0.917918	0.855073	0.832018	0.979049	0.871323	0.874512		0.590188	0.462039	1.1228	0.917029	0.965324	0.685007
				0.314212	0.922564	0.544714	0.583876	0.780497	0.3843		0.314054	0.763806	0.321956	0.565244	0.525394	0.893525
				0.880846	0.753496	0.683446	0.948129	0.95272	0.898342		1.52876	0.819763	0.909766	0.868765	0.214081	0.656218
				0.767421	0.630441	0.876898	0.901343	0.928229	0.962859		0.537259	0.787697	0.654859	1.02969	0.3267	0.630347
				0.88659	0.823105	0.858915	0.946341	0.884523	0.11933		0.455362	0.892221	1.05884	1.11844	0.524471	1.03794
				0.751912	0.603044	0.894404	0.911399	0.837497	0.74125		0.677106	0.558943	0.897706	1.19275	1.05297	0.689749
				0.841682	0.872489	0.819426	0.961901	0.828046	0.896625		0.749408	0.954145	0.793934	0.874502	0.746474	1.42565
				0.823991	0.860426	0.193914	0.916486	0.921904	0.741121		0.414166	0.577676	0.404943	0.691136	1.24596	0.542134
				0.833073	0.885164	0.467066	0.942607	0.905839	0.0576506		0.676132	0.876673	1.0627	0.480836	0.702948	0.997227
				0.856145	0.853533	0.684698	0.891986	0.935774	0.293524		0.558744	0.745407	0.339798	0.780666	0.267949	0.39922
				0.832412	0.900174	0.809537	0.568865	0.563776	0.0989358		0.630312	0.973678	1.47085	0.892019	0.349478	1.44901
				0.442838	0.834214	0.789607	0.969495	0.878149	0.889574		0.672763	0.446044	1.10073	1.06561	0.2877	0.389449
				0.920152	0.838458	0.736559	0.923722	0.970737	0.84777		0.794666	1.24611	1.59919	1.19597	0.374878	1.00004
				0.884949	0.88226	0.577334	0.680193	0.865389	0.917773		0.457536	1.2583	0.461943	0.406324	0.948016	0.656688
				0.382001	0.791355	0.90509	0.96157	0.937828	0.963542		0.28537	0.488096	0.744919	0.609994	0.665267	1.66922
				0.513412	0.854158	0.821918	0.960903	0.943039	0.784383		0.874893	0.880064	1.14245	1.08367	1.25976	0.490013
				0.774604	0.945071	0.653266	0.94898	0.737389	0.956484		0.289891	0.816436	0.780881	0.880875	1.22933	0.764984
				0.442106	0.892052	0.933587	0.76899	0.922768	0.940969		0.334563	1.63595	0.437006	0.744826	1.43244	1.0682
				0.726577	0.934483	0.108629	0.799824	0.96464	0.948929		0.489545	0.745513	1.13328	0.736744	1.26567	1.40377
				0.93559	0.806673	0.732313	0.760069	0.928865	0.724343		0.781724	0.688672	0.484536	0.197256	0.656494	1.08472
				0.929657	0.766438	0.75575	0.934325	0.953241	0.19788		0.571158	0.781155	0.955629	1.01179	1.18516	0.42768
				0.860932	0.931788	0.425015	0.889864	0.960677	0.852613		0.945765	0.6184	0.367193	0.49444	1.00935	0.758123
				0.851727	0.36304	0.904493	0.952452	0.854709	0.555551		0.456288	1.45062	1.58186	0.39772	0.644908	0.582294
				0.837418	0.8698	0.387646	0.959227	0.854707	0.878706		0.827802	0.625095	0.950766	0.0291306	1.19261	0.652388
				0.937658	0.833117	0.759886	0.929028	0.905236	0.830608		0.674465	0.775026	1.29005	0.353628	0.880715	1.1074
				0.472833	0.343806	0.544971	0.817436	0.503423	0.954442		1.00515	1.14958	0.887952	0.325631	0.718161	0.63005
				0.873816	0.905372	0.48687	0.343682	0.0447183	0.493145		0.984423	0.75511	0.618098	1.27701	1.0431	1.07883
				0.740274	0.393309	0.315993	0.0861058	0.91788	0.935461		0.658949	1.49538	0.5591	0.579833	0.975567	1.01457
				0.906837	0.846357	0.618742	0.842713	0.898323	0.876828		0.544916	0.54018	0.266202	1.26841	0.974136	1.79305
				0.685463	0.675394	0.38512	0.852219	0.776626	0.638909		0.590784	1.40655	0.421899	1.72124	1.05249	1.26995
				0.875685	0.510833	0.626263	0.614174	0.811978	0.487185		0.510889	1.40669	0.478515	0.717086	1.1603	0.816653
				0.819211	0.890714	0.886363	0.655859	0.675437	0.701585		1.27822	0.545138	1.04961	1.16122	1.01272	1.36401
				0.899227	0.93359	0.538719	0.843423	0.842999	0.759745		0.824281	1.12061	0.603201	0.617796	1.35959	1.23259
				0.300231	0.861644	0.835762	0.758314	0.841926	0.9058		1.44859	0.732603	0.815168	0.719707	1.1028	1.09604
				0.876473	0.92024	0.379945	0.821816	0.919383	0.413979		1.00264	0.630039	0.170777	1.15456	1.07062	1.75718
				0.936433	0.811471	0.490322	0.631737	0.93199	0.750321		0.848539	0.827109	0.758744	0.487751	0.854309	1.86869
				0.933259	0.9235	0.737313	0.905265	0.912757	0.839329		0.583409	1.22866	0.292047	0.00808122	0.769043	0.995198
				0.887474	0.655259	0.70605	0.812475	0.810057	0.923276		1.36651	0.977643	0.210694	0.238015	0.958232	1.05129
				0.886941	0.912357	0.814334	0.902545	0.96277	0.91737		0.585075	1.46826	1.02219	0.888141	0.825242	0.660497
				0.707534	0.90264	0.82456	0.34691	0.802423	0.669668		0.47816	0.57447	0.627217	0.741857	0.908286	1.21259
				0.876748	0.759391	0.546143	0.91785	0.715222	0.833636		0.404271	0.531029	0.751297	1.0979	1.10152	1.37559
				0.825225	0.817978	0.887057	0.783899	0.944235	0.778664		0.380852	0.497565	0.937514	1.22001	0.807062	0.455306
				0.562679	0.781011	0.785418	0.845577	0.919058	0.469088		1.3169	1.13224	0.882502	0.723665	0.650694	0.715688
				0.62688	0.686205	0.952003	0.889421	0.970646	0.927307		0.279668	0.634754	1.54082	0.327856	1.09513	0.573579
				0.742602	0.83406	0.533442	0.927151	0.954631	0.855365		1.06455	0.966501	0.628859	0.797651	1.29549	1.33098
				0.247285	0.924527	0.725684	0.766168	0.967129	0.740099		1.09531	0.815531	0.249592	0.692146	0.45423	1.39666
				0.791241	0.887441	0.782298	0.878574	0.963752	0.811636		0.959176	0.735429	0.435363	0.980327	0.997949	0.89745
				0.75607	0.891082	0.89879	0.673792	0.891564	0.930664		0.742114	0.529895	0.597123	0.758198	0.929411	0.458701
				0.705355	0.895476	0.903183	0.747198	0.374852	0.966924		1.01546	0.530616	0.923172	1.17066	0.987888	1.11815
				0.311049	0.923012	0.830589	0.839661	0.909569	0.836814		0.853779	0.823171	0.601384	1.13155	1.53096	1.3133
				0.379552	0.845648	0.875785	0.839175	0.772526	0.868302		0.845739	1.18079	0.728452	0.912784	1.60061	0.37249
				0.694076	0.966876	0.696121	0.81255	0.940285	0.459969		0.553779	1.21702	0.393899	0.599439	0.580239	1.18736
				0.8879	0.608207	0.875225	0.921048	0.90613	0.877916		1.21093	0.966973	0.898886	0.956968	0.877238	0.664849
				0.781665	0.929764	0.293606	0.855611	0.888545	0.917427		0.914202	0.837639	0.48583	1.4191	0.612517	1.38988
				0.610683	0.755735	0.0784991	0.680561	0.901483	0.925634		1.25848	1.37564	0.364102	1.64366	0.954532	0.400805
				0.854823	0.86982	0.42841	0.799075	0.866541	0.557257		0.500881	1.13241	0.423712	1.2557	1.1169	1.16605
				0.808954	0.531486	0.695218	0.851947	0.925087	0.505826		0.890101	0.476199	0.273485	1.13034	0.719726	0.355441
				0.842753	0.913688	0.786527	0.757966	0.907713	0.935806		1.01383	0.621068	0.463987	0.646407	1.18886	0.284424
				0.889729	0.892045	0.624406	0.864685	0.858738	0.789233		0.62817	1.1136	0.267068	1.13978	0.681188	0.604951
				0.682433	0.765121	0.882119	0.802422	0.88263	0.821527		0.710856	0.839235	1.02007	1.18041	1.59737	0.360978
				0.613094	0.815076	0.197307	0.780526	0.925363	0.810775		1.1652	0.739752	0.345684	1.35098	1.16805	0.888653
				0.92543	0.628525	0.163539	0.475429	0.955457	0.806103		0.818237	0.908222	0.22855	1.12337	1.14342	0.76634
				0.87275	0.605125	0.752406	0.915856	0.957903	0.878964		1.85388	1.25055	0.94454	1.4685	1.50505	0.760205
				0.696334	0.857445	0.544757	0.683765	0.947589	0.727142		0.910052	0.317094	0.261482	0.65045	1.03802	0.609539
				0.932101	0.800769	0.526482	0.785986	0.952389	0.448057		0.704788	0.492682	0.183336	0.796763	1.18205	0.919874
				0.872515	0.952806	0.386536	0.682567	0.899876	0.948792		1.20864	0.64428	0.438248	1.75523	1.34357	0.867841
				0.90145	0.875543	0.846942	0.828627	0.941516	0.725257		0.402562	0.394215	0.700203	0.892724	1.19872	0.795465
				0.325809	0.538508	0.313882	0.788805	0.908143	0.730526		1.08121	0.957507	0.966058	1.19209	1.13048	0.415638
				0.955507	0.806212	0.898619	0.635067	0.606436	0.719099		0.853908	0.913623	0.249006	1.12883	0.709126	0.199907
				0.887081	0.933389	0.323724	0.809835	0.91635	0.889039		0.945073	1.05544	0.63198	1.2533	1.21369	0.58659
				0.850116	0.967301	0.952963	0.840439	0.781985	0.855668		0.396666	0.73824	1.33853	0.944254	1.09773	0.579837
				0.916441	0.879431	0.766149	0.739436	0.894287	0.423077		0.692374	1.0086	0.290021	0.697935	1.04065	0.935742
				0.713569	0.475898	0.425801	0.84054	0.965011	0.763584		1.21114	1.14242	0.546086	0.692976	0.561942	1.22181
				0.922537	0.826817	0.841885	0.815173	0.654926	0.933889		0.648464	0.770211	0.685862	1.10571	1.143	0.945465
				0.676556	0.53141	0.762398	0.913547	0.605345	0.880541		0.931775	0.347492	0.51088	1.10593	1.26716	1.10679
				0.914375	0.940725	0.723626	0.948055	0.904858	0.406105		0.748189	0.588192	0.249865	1.15261	0.938254	0.46883
				0.352039	0.913651	0.421634	0.83608	0.881516	0.842177		0.823747	0.684549	0.374258	0.641622	1.43648	0.793051
				0.901693	0.955992	0.257901	0.792417	0.847688	0.930882		0.761483	0.450915	0.453538	1.21841	1.2206	0.959992
				0.831199	0.920248	0.644899	0.838762	0.146695	0.75288		1.18344	0.886291	0.340162	1.43943	1.0414	0.69662
				0.509597	0.836089	0.703081	0.850787	0.840644	0.847307		1.3718	0.80941	0.262382	1.70041	0.85541	0.523996
				0.792676	0.859161	0.848435	0.856681	0.816459	0.817938		0.963033	1.07149	0.864284	0.723005	1.30311	1.25246
				0.65254	0.900537	0.8859	0.877896	0.720664	0.917354		1.16126	0.506188	0.347508	0.737644	0.525545	0.715181
				0.831771	0.784743	0.922137	0.769368	0.537655	0.719262		1.35045	0.538078	0.962594	0.923758	1.02661	0.432949
				0.173769	0.733969	0.686402	0.828312	0.873632	0.744988		1.11187	1.27744	0.460863	0.629382	1.11912	0.899571
				0.257014	0.922543	0.697504	0.926407	0.919973	0.712782		0.946748	1.30072	0.36304	0.902322	0.355205	0.60187
				0.75523	0.941338	0.226432	0.845093	0.754388	0.817264		1.25119	0.621435	0.505172	0.891551	0.305288	1.23232
				0.906338	0.680753	0.534478	0.882699	0.696169	0.249743		0.351292	0.605799	0.163549	0.42766	0.361839	0.436507
				0.690183	0.801261	0.420419	0.831742	0.874154	0.796876		0.677232	0.810535	0.630869	1.54585	1.08397	0.522184
				0.748431	0.975032	0.840331	0.913708	0.872359	0.635475		0.265931	0.602319	0.864813	0.925513	1.17037	0.791689
				0.88807	0.808924	0.831646	0.861929	0.790783	0.873968		1.41722	0.619085	0.967514	0.879862	0.905636	0.661359
				0.851985	0.838324	0.750887	0.87211	0.891709	0.716677		0.942972	0.349546	0.536096	0.598376	0.473416	1.28503
				0.529295	0.889167	0.704749	0.837214	0.809694	0.938556		0.992828	0.28595	0.781294	0.869983	1.14212	0.494004
				0.86334	0.153677	0.862593	0.881464	0.966861	0.885931		0.661181	0.473206	0.705645	0.357072	1.40849	1.02834
				0.875515	0.437452	0.732813	0.858626	0.824986	0.852537		0.594617	0.48061	0.400538	0.34063	1.54691	0.587006
				0.799623	0.256768	0.775357	0.797202	0.803387	0.951573		0.117374	0.614984	0.464291	0.878564	0.981734	0.83323
				0.827064	0.747912	0.953673	0.763572	0.89134	0.601296		1.21684	1.08069	0.894836	1.10178	0.921626	0.972989
				0.908867	0.835414	0.943128	0.841022	0.885308	0.918302		0.742866	0.738263	0.663875	0.629597	0.85109	0.6764
				0.580636	0.966313	0.874442	0.847607	0.323966	0.87619		0.641754	0.968068	0.791	0.701661	0.29815	0.322948
				0.91539	0.771724	0.767397	0.854347	0.918134	0.951879		0.431287	1.47221	0.473074	0.824448	0.66867	0.152931
				0.811603	0.872463	0.317514	0.901519	0.882824	0.952047		1.43615	1.05457	0.48815	0.559477	1.09117	0.57525
				0.91314	0.896939	0.787914	0.9101	0.554224	0.844178		0.761401	1.11705	0.542426	0.45496	0.705048	0.720364
				0.775592	0.93988	0.892616	0.871944	0.82276	0.874964		0.576675	1.15217	1.58524	1.13334	0.862235	0.756876
				0.523207	0.884492	0.766624	0.832037	0.648004	0.869614		0.325232	1.11667	0.235806	0.753439	0.976323	1.39819
				0.834487	0.807233	0.734244	0.456173	0.863032	0.931175		0.940638	0.794725	0.378128	1.24586	0.532196	0.855021
				0.370892	0.703526	0.953069	0.817964	0.596592	0.871871		0.743438	1.19529	0.782392	0.394632	0.937967	0.557473
				0.830673	0.900779	0.680573	0.760426	0.860385	0.928943		0.919785	1.03183	1.14056	0.451476	0.836291	1.12461
				0.328279	0.912235		0.944929	0.858562	0.738299		1.04353	0.559486		0.892445	0.641797	1.56582
				0.434032	0.852151		0.78981	0.776394	0.958445		0.42064	0.673875		1.17421	0.874919	1.17817
				0.701967	0.893072		0.835752	0.864028	0.642169		0.472991	0.402005		1.50003	0.744731	0.274032
				0.580896	0.748629		0.822714	0.770091	0.831861		0.607223	0.431537		0.846466	0.91761	1.13271
				0.325088	0.899449		0.929193	0.949367	0.796825		0.868679	0.763195		1.05083	0.917763	0.994351
				0.853282	0.587738		0.883868	0.836578	0.762768		0.985971	1.35364		0.938419	1.22486	0.48362
				0.695748	0.939761		0.861347	0.805052	0.879855		0.421631	0.908022		0.593743	1.26442	1.57339
				0.658125	0.733132		0.935312	0.66118	0.961477		0.832892	0.912297		0.863329	0.721471	0.99462
				0.735405	0.593637		0.93199	0.794422	0.88406		0.665267	1.10142		1.25279	0.987366	1.08887
				0.812457	0.792569		0.850958	0.932754	0.884722		1.53646	0.84058		1.82554	0.625251	0.339913
				0.772056	0.827759		0.714818	0.963036	0.860581		0.629129	0.428707		1.15907	1.15032	1.07499
				0.761118	0.962734		0.298068	0.298958	0.793852		0.840044	0.756292		0.929873	1.5708	0.642791
				0.697747	0.78949		0.854796	0.78915	0.875572		1.38168	1.01464		1.5573	0.483203	0.849456
				0.648171	0.602514		0.697623	0.853675	0.957313		1.06954	0.729723		1.31003	0.620213	0.625083
				0.745423	0.89159		0.899322	0.895597	0.764052		1.36488	0.668464		0.779669	1.14134	0.606148
				0.805032	0.865142		0.93142	0.876391	0.687105		1.36457	1.23736		1.32645	1.06254	1.48466
				0.575753	0.951184		0.66414	0.918283	0.853136		0.948337	0.229797		0.865957	0.455142	1.03735
				0.628342	0.947357		0.943058	0.852549	0.879534		0.817135	0.645124		1.03144	1.34191	0.730979
				0.776184	0.434495		0.939997	0.909857	0.922123		0.431104	1.37766		0.871913	0.370502	0.661811
				0.886313	0.826978		0.796854	0.762487	0.908436		0.513941	0.328465		1.7026	0.838979	1.12748
				0.706233	0.651679		0.339424	0.873412	0.768449		0.623254	0.544963		0.805425	1.25693	0.759567
				0.795203	0.911109		0.463763	0.674439	0.939299		1.38611	1.36684		1.04854	0.95976	0.672116
				0.867759	0.441543		0.76619	0.960005	0.848394		1.32649	1.20535		1.0061	0.834444	0.445805
				0.895388	0.869649		0.748748	0.906376	0.254843		0.629718	0.418533		0.947341	1.23107	0.592669
				0.349127	0.916954		0.757076	0.783086	0.880584		0.779211	1.37974		1.11557	0.764263	1.01455
				0.596305	0.892813		0.450574	0.707657	0.658843		1.3351	0.550111		0.86129	1.34794	1.37721
				0.832207	0.863385		0.837905	0.893363	0.904786		0.728508	0.891945		0.801409	0.765396	0.463888
				0.137348	0.815587		0.624055	0.896414	0.922473		1.18536	0.954029		1.10289	0.386332	0.779497
				0.902987	0.732448		0.710762	0.913561	0.851007		0.549646	1.07161		0.835906	0.670543	0.644114
				0.628497	0.818835		0.691467	0.871213	0.943925		0.70859	1.62325		1.08633	0.467934	0.695402
				0.896644	0.884608		0.740418	0.815586	0.852798		0.920226	0.622014		1.13831	1.24003	1.03651
				0.360538	0.779554		0.855812	0.635352	0.938831		0.31231	1.44026		1.04535	1.43631	1.35811
				0.961582	0.863959		0.806262	0.922832	0.746637		1.05255	0.473243		0.97265	1.16455	1.0697
				0.912139	0.852688		0.785663	0.908839	0.788121		0.926821	1.66832		0.717844	0.735266	0.52047
				0.859692	0.583978		0.92862	0.808832	0.887293		0.504672	0.617952		0.829871	1.07304	1.0112
				0.801815	0.334499		0.842577	0.201565	0.499207		1.08224	0.737645		0.305061	0.793599	0.871688
				0.816818	0.594631		0.795864	0.919396	0.82975		0.517397	1.7099		1.15999	0.800742	0.305842
				0.908046	0.649805		0.718315	0.6332	0.723954		0.569813	0.711363		0.655539	0.516695	0.576658
				0.881636	0.777963		0.684351	0.587209	0.634457		1.06949	0.626971		0.952474	0.494841	1.52451
				0.784382	0.297929		0.934567	0.883023	0.872013		1.45755	0.976734		0.868051	0.478364	1.0522
				0.888426	0.76062		0.776394	0.487008	0.599955		0.738856	1.12483		0.381272	0.932879	1.7231
				0.899094	0.61141		0.679236	0.935403	0.896082		0.937405	0.837024		0.433319	0.526201	0.806868
				0.487687	0.901436		0.851174	0.942518	0.956702		0.852787	1.31953		0.978148	1.10059	0.246375
				0.75124	0.830869		0.730568	0.855095	0.886667		0.343569	0.730332		0.714243	0.987008	0.493891
				0.965366	0.828012		0.780811	0.949646	0.517746		1.21585	0.378074		0.957668	0.885796	0.71307
				0.799533	0.937178		0.860459	0.794717	0.521394		0.976843	0.769072		0.554084	0.500904	0.96464
				0.837074	0.911144		0.927631	0.477092	0.521289		0.389779	0.557558		1.56273	0.838034	1.10052
				0.464562	0.950304		0.875675	0.938753	0.922098		1.0542	0.420751		1.23314	0.402539	1.15574
				0.792626	0.879427		0.80361	0.909212	0.253566		1.06276	1.0804		0.694329	0.312917	1.07172
				0.904358	0.937587		0.323058	0.803525	0.76815		0.901781	1.0835		0.888881	1.00098	0.979096
				0.777111	0.794939		0.186572	0.821313	0.841017		0.382429	0.608602		0.743372	1.34922	0.880045
				0.868125	0.233103		0.5746	0.900336	0.762065		0.722586	0.743756		0.962726	1.1323	0.850336
				0.861376	0.724022		0.768081	0.910048	0.696546		1.05707	0.574181		0.511846	0.933463	1.25264
				0.786572	0.210681		0.683343	0.95403	0.859986		0.491305	0.581604		0.707482	0.684208	1.48114
				0.897193	0.928663		0.833441	0.922213	0.628796		0.871195	0.575514		0.431851	1.2439	1.19068
				0.927574	0.838992		0.886438	0.751846	0.451192		0.441567	1.25967		0.816662	1.1559	1.29103
				0.818122	0.877217		0.675487	0.864684	0.833187		0.705679	1.06862		0.473859	1.09813	0.805936
				0.817115	0.715762		0.855565	0.792367	0.927253		0.928264	1.40516		0.737717	1.12206	0.971447
				0.68653	0.769689		0.652779	0.875198	0.699987		0.604537	1.01456		0.740337	0.959094	1.00577
				0.91465	0.894907		0.618012	0.837901	0.755536		1.52133	0.66598		1.0153	1.15833	0.840935
				0.869689	0.751529		0.890389	0.871234	0.840791		1.10764	0.95791		1.30363	0.714566	0.68841
				0.965349	0.776492		0.725333	0.889366	0.878342		0.291133	0.966201		1.36622	1.1675	0.383837
				0.788176	0.888169		0.92662	0.568551	0.937729		0.514724	1.13871		1.29916	1.02903	1.19279
				0.908596	0.756567		0.852035	0.402083	0.88469		0.580266	0.576143		0.358627	0.764123	0.794285
				0.849084	0.821345		0.795107	0.929545	0.883736		0.790811	0.927846		0.956665	1.27481	0.783277
				0.715265	0.964471		0.900733	0.0566288	0.854129		0.490427	1.05639		0.481568	0.943888	0.735311
				0.675586	0.968332		0.900628	0.943693	0.917863		1.83966	0.790392		0.488009	1.01799	1.31036
				0.909298	0.951739		0.87248	0.853687	0.578758		0.800876	0.557373		0.636428	0.386221	0.898213
				0.595783	0.910427		0.883167	0.866665	0.700953		0.432954	0.585046		0.351093	1.29821	1.05721
				0.994619	0.968246		0.968239	0.85653	0.881477		0.342058	0.944867		0.540987	1.27116	0.975142
				0.347275	0.943398		0.764673	0.891022	0.602141		0.339933	1.32687		0.707773	0.676947	0.937031
				0.337487	0.891714		0.723417	0.897558	0.875108		0.759726	1.89893		1.46355	0.832713	0.628953
				0.887375	0.93384		0.564131	0.922689	0.929381		0.790379	0.855811		0.434964	1.32803	1.21445
				0.42965	0.874848		0.799883	0.945619	0.020826		0.660789	1.50614		1.07832	1.03524	0.88753
				0.824443	0.990942		0.774858	0.818988	0.942699		1.23787	0.931016		0.574834	1.32414	0.645445
				0.572345	0.859864		0.921577	0.584876	0.777633		0.535167	0.361421		1.0797	1.66676	1.13013
				0.773785	0.619307		0.874479	0.879347	0.894317		0.279434	0.523598		0.642855	1.53242	1.22173
				0.623277	0.933215		0.931338	0.934914	0.868333		0.905496	0.431613		0.656134	0.337939	1.03399
				0.679014	0.922651		0.853002	0.396588	0.889935		1.41299	0.891597		0.927856	0.933482	1.39699
				0.909165	0.896361		0.941528	0.946471	0.917169		0.315735	0.846822		2.04204	0.943431	1.00993
				0.80919	0.918575		0.799277	0.901647	0.774937		0.561694	0.714679		1.24553	0.972016	0.704704
				0.738058	0.883692		0.83494	0.870145	0.726139		1.36359	0.723418		0.63041	0.98796	1.06086
				0.661457	0.882544		0.501793	0.907526	0.88043		0.683123	0.935486		0.913089	1.31656	0.553158
				0.8181	0.94543		0.792529	0.870099	0.756941		0.647164	0.726331		0.335298	0.788064	0.739004
				0.506544	0.43412		0.824721	0.770016	0.789671		0.796105	0.729734		0.403656	1.13282	1.15122
				0.779778	0.905485		0.279989	0.829575	0.838627		0.689039	0.862388		0.723297	0.315067	1.0975
				0.946315	0.946612		0.870083	0.943677	0.95435		0.698539	0.943185		0.442648	1.31166	1.21672
				0.879489	0.860148		0.585434	0.923168	0.830009		0.908807	0.837743		0.421628	1.04742	0.595901
				0.180484	0.934708		0.747152	0.710577	0.911738		0.843256	0.692706		1.01888	0.71318	0.990345
				0.960748	0.920269		0.604036	0.8944	0.865559		0.978319	0.403695		1.03469	0.695539	0.452582
				0.84882	0.918251		0.757689	0.535261	0.723763		0.669398	1.09026		0.516804	0.945913	0.493514
				0.889177	0.949758		0.938049	0.900478	0.730874		0.544922	1.4173		0.654092	1.25104	0.791359
				0.324734	0.759564		0.928658	0.795502	0.437873		1.44144	1.07805		1.5643	1.18434	0.562837
				0.939787	0.635957		0.711895	0.868828	0.942124		1.14114	0.901821		1.04584	0.613067	0.649363
				0.142647	0.700182		0.891641	0.878746	0.927417		0.748055	0.843652		1.43268	0.472976	0.555838
				0.620886	0.938434		0.842432	0.717576	0.949969		0.683123	1.64156		0.876204	1.45673	0.498297
				0.955927	0.840023		0.557368	0.746819	0.892651		0.647164	1.0143		0.978287	0.925648	1.44268
				0.871509	0.950447		0.739937	0.897808	0.16497		0.796105	1.0701		0.562433	0.519861	1.02722
				0.584728	0.65326		0.883464	0.885822	0.898751		0.689039	0.166606		1.22751	1.13674	0.919244
				0.369535	0.857287		0.749967	0.316092	0.862898		0.698539	0.313565		1.46209	0.677515	1.20003
				0.769977	0.75447		0.787989	0.824119	0.88825		0.908807	0.810331		1.82005	0.962652	1.14024
				0.104859	0.844384		0.693287	0.709157	0.873923		0.843256	1.04857		1.77334	0.853724	1.15058
				0.796722	0.823175		0.775938	0.935896	0.85864		0.978319	0.665985		2.04882	0.547845	1.2803
				0.643064	0.872389		0.722448	0.898601	0.662104		0.669398	0.499399		0.914839	0.747623	1.34017
				0.764223	0.823578		0.628781	0.734073	0.903374		0.544922	0.579686		0.83827	1.0886	0.865144
				0.908021	0.930581		0.621995	0.90343	0.901971		1.44144	1.23442		0.922918	0.874781	1.189
				0.881933	0.819744		0.725561	0.891664	0.858052		1.14114	1.04184		1.14284	0.881171	0.996044
				0.476284	0.927126		0.858775	0.628736	0.642211		0.748055	0.789257		0.997138	0.726412	1.4983
					0.911671		0.80311	0.80447	0.697554			1.16178		1.18793	1.21087	1.1162
					0.780246		0.923061	0.814455	0.853489			0.51595		0.992188	0.962307	1.12123
					0.358151		0.873342	0.798004	0.576569			0.958044		1.21569	1.10923	0.777361
					0.917559		0.541026	0.853869	0.883413			1.0974		1.44586	0.852147	0.935165
					0.894783		0.71259	0.806781	0.756426			1.12865		1.66567	1.10828	1.01235
					0.851446		0.863026	0.735818	0.259795			0.706831		0.490424	1.02436	0.699174
					0.82042		0.575488	0.770376	0.408405			0.758952		0.372091	1.25477	0.588522
					0.918933		0.910716	0.553229	0.375271			0.526332		0.684388	0.288913	1.55149
					0.844147		1	0.31431	0.831855			0.219879		0.668475	1.12317	1.2032
					0.937204		0.648168	0.47508	0.806757			0.543962		1.33217	1.28181	1.10139
					0.843559		0.791204	0.807048	0.840207			0.675262		1.44201	0.748762	1.18048
					0.729006		0.871558	0.844389	0.907825			1.04222		0.495368	1.14265	1.33959
							0.970628	0.768363	0.678707					0.949143	0.736342	1.02322
							0.935389	0.790131	0.847425					0.702485	1.26289	0.681926
							0.701193	0.723899	0.674409					1.03704	0.558419	1.50712
							0.839632	0.807379	0.739851					1.15643	1.13577	1.09209
							0.706822	0.924967	0.817995					1.10841	1.05005	0.768559
							0.532444	0.903675	0.573667					1.71091	0.980056	0.291035
							0.845133	0.70374	0.971983					0.212252	0.711918	0.711916
							0.918022	0.828147	0.664352					1.45246	1.40022	0.691141
							0.850707	0.903138	0.885692					1.75539	0.789009	1.05138
							0.863549	0.797614	0.871407					1.20762	1.09648	0.971303
							0.900099	0.862066	0.590863					0.770425	1.16289	0.909087
							0.92024	0.892856	0.939221					0.709905	0.812341	0.824439
							0.813008	0.884485	0.94919					1.41271	0.368476	0.737958
							0.863638	0.837397	0.859076					1.5658	1.41107	0.439113
							0.927359	0.830646	0.858486					0.809841	0.775559	1.05266
							0.848493	0.818441	0.819402					1.17551	1.17245	1.10532
							0.664642	0.861473	0.437878					0.411905	1.13863	0.94119
							0.799969	0.772117	0.5049					0.554187	1.14972	1.16176
							0.701438	0.932808	0.470265					0.873592	1.74017	0.416758
							0.797556	0.837994	0.84421					1.60586	0.800766	1.05592
							0.90351	0.855364	0.794638					0.994577	0.996246	1.2563
							0.859288	0.937956	0.598964					0.492191	0.330214	1.45206
							0.936996	0.765253	0.885989					0.621534	1.19165	1.39696
							0.89372	0.7931	0.871929					1.11371	1.01609	1.40948
							0.684857	0.868902	0.763907					0.471339	0.595896	1.48614
							0.741891	0.886869	0.783236					1.50051	0.650912	0.726187
							0.785141	0.758867	0.419217					1.02105	0.690787	0.790506
							0.977716	0.786341	1					1.6593	1.45394	1.04735
							0.946108	0.580431	0.781477					0.668524	1.21138	0.838375
							0.873376	0.887271	0.846297					0.937786	1.05169	0.732614
							0.89179	0.834563	0.681723					0.865904	1.53655	1.08161
							0.484349	0.877403	0.759365					1.07574	0.568062	0.24808
							0.771675	0.882059	0.905803					1.20025	1.0742	0.650325
							0.944161	0.917621	0.85815					0.553804	1.39234	0.943503
							0.909179	0.725521	0.764384					1.13483	1.10096	1.27521
							0.711737	0.734365	0.656718					0.946504	0.606874	0.620466
							0.876919	0.824901	0.879857					0.782603	1.05378	0.921478
							0.838571	0.930414	0.851331					0.909763	1.2207	1.07176
							0.896171	0.974531	0.945165					0.956296	0.806801	1.33688
							0.963611	0.86176	0.843821					0.68172	0.672783	0.978961
							0.494701	0.886339	0.890148					1.46963	1.54213	1.26379
							0.793705	0.800933	0.769598					0.876611	1.00301	1.05819
							0.791172	0.951167	0.916088					0.889015	0.406882	0.875593
							0.912144	0.849407	0.808215					0.723051	1.20897	1.24313
							0.460119	0.294221	0.846434					0.842538	1.12566	1.3402
							0.62678	0.738019	0.611909					0.669997	0.933337	1.48465
							0.852154	0.868268	0.61046					1.59542	0.776618	1.30178
							0.802257	0.771193	0.693648					1.11936	1.01883	1.00974
							0.903791	0.938044	0.847367					1.06537	1.23165	1.37948
							0.513764	0.900962	0.741004					1.21864	0.55225	1.24525
							0.725184	0.76858	0.737254					1.45323	0.970267	0.922309
							0.75891	0.905712	0.841935					0.63911	0.649539	0.979024
							0.896824	0.882116	0.899435					0.498037	0.626871	1.07457
							0.851056	0.921493	0.902251					0.742263	1.39601	0.399023
							0.896637	0.887323	0.828896					1.59689	1.4605	0.714121
							0.646392	0.816327	0.84211					0.905443	1.55866	0.986239
							0.797494	0.869776	0.977094					0.814691	0.703208	1.84735
							0.810993	0.7822	0.817606					1.32388	0.863767	0.610207
							0.936281	0.77374	0.778022					1.03356	1.01419	0.978296
							0.695841	0.867867	0.834376					1.35248	1.35682	1.17661
							0.888128	0.81808	0.866538					1.07251	1.2532	0.88747
							0.866958	0.839284	0.877882					1.29158	0.646399	1.14978
							0.651592	0.909412	0.896964					1.38245	1.2677	1.30536
							0.877512	0.906877	0.936295					0.682955	0.805723	1.59914
							0.721794	0.857098	0.741198					0.872883	1.07449	0.791021
							0.708639	0.949739	0.277729					0.939407	1.93466	0.797791
							0.744486	0.930938	0.951347					1.13385	1.3179	1.45616
							0.845744	0.840975	0.867253					0.881773	1.26623	1.55343
							0.917625	0.912942	0.714947					0.664737	1.24437	0.874377
							0.843501	0.89582	0.872147					1.53954	1.09997	0.917094
							0.80181	0.856984	0.455627					1.2441	0.774374	0.658057
							0.688741	0.854812	0.748263					1.49226	1.06778	0.68622
							0.78715	0.900896	0.646832					1.72995	0.976039	0.784035
							0.792485	0.885556	0.870481					0.99674	0.963889	0.742265
							0.933655	0.413855	0.885071					2.15038	1.56813	1.10229
							0.907907	0.622129	0.902641					1.37877	0.868453	1.23982
							0.823437	0.779487	0.739775					0.639252	0.91422	0.438486
							0.885082	0.804313	0.869449					1.54942	1.81368	0.842906
							0.837506	0.390114	0.836828					0.5825	0.858379	0.750967
							0.897492	0.609611	0.950108					1.49252	0.890072	1.3718
							0.787463	0.494478	0.855355					1.32085	1.12843	0.294952
							0.836877	0.353637	0.823779					1.34062	1.23853	1.11281
							0.777014	0.9337	0.383621					0.403415	1.2953	0.340761
							0.838468	0.701705	0.661703					1.35035	0.773172	0.3321
							0.582523	0.609914	0.838301					0.905962	1.1855	1.50098
							0.832701	0.705102	0.894228					1.37153	0.425611	0.616224
							0.769025	0.920416	0.864735					0.878348	1.50212	0.799108
							0.833096	0.868067	0.872023					1.15643	1.23878	0.640213
							0.840583	0.924005	0.828512					1.61456	1.20478	0.716855
							0.822775	0.848074	0.867815					1.46999	1.05105	1.03936
							0.418123	0.527864	0.370018					1.03132	0.80784	0.474572
							0.50804	0.888476	0.814457					0.774078	1.59579	0.107461
							0.838806	0.358208	0.900369					1.7028	1.07882	1.35857
							0.658722	0.631383	0.800544					1.33828	1.17806	1.76411
							0.807886	0.97555	0.82649					1.17441	1.78012	0.837743
							0.701625	0.77565	0.774291					0.660426	0.37577	0.774046
							0.899485	0.726152	0.904305					1.49626	1.26923	0.992417
							0.865463	0.922512						1.06471	1.71567
							0.821078	0.825314						1.1127	1.26987
							0.558775	0.877025						1.20467	0.971438
							0.741149	0.928362						1.20246	0.819962
								0.914819							1.5078
								0.969136							0.651733
								0.903873							1.05986
								0.534671							1.40529
								0.901348							1.34765
								0.805664							1.43855
								0.794416							1.16237
								0.912044							0.610581
								0.917055							0.675117
								0.481733							1.25754
								0.659892							0.823305
								0.172114							0.908331
								0.864158							1.01177
								0.906305							0.936095
								0.802711							0.93617
								0.798844							0.261307
								0.841431							1.27637
								0.808332							1.47806
								0.812276							0.411423
								0.917621							1.16939
								0.875375							1.84514
								0.795624							1.36617
								0.719863							1.38144
								0.376155							1.3833
								0.851152							1.35909
								0.829684							1.541
								0.378512							1.53559
								0.876887							1.35872
								0.726376							0.779246
								0.841096							1.6865
								0.85596							0.896729
