# Supplementary material for: CXCL12 targets the primary cilium cAMP/cGMP ratio to regulate cell polarity during migration
Source: Nat Commun. 2023 Dec 4;14:8003. doi: 10.1038/s41467-023-43645-w (PMC10695954; doi:10.1038/s41467-023-43645-w)
Supplement: Supplementary file 7 — Source Data [file 41467_2023_43645_MOESM7_ESM.zip › Figure 5.xlsx]

## Sheet: Figure 5
				Figure 5G				Figure 5H				Figure 5I				Figure 5J				Figure 5N			Figure 5O
p values
pannel	statistical test	p value		5HT6-mRFP	5HT6-cAMP Sponge	5HT6-SponGee		5HT6-mRFP	5HT6-cAMP Sponge	5HT6-SponGee		5HT6-mRFP	5HT6-cAMP Sponge	5HT6-SponGee		5HT6-mRFP	5HT6-cAMP Sponge	5HT6-SponGee		5HT6-mRFP	5HT6-bPAC		5HT6-mRFP	5HT6-bPAC
G	Kruskal-Wallis	0.5881		0.831677	0.896627	0.833876		0.324413	0.353584	0.435295		0.472655	0.970954	0.923258		0.678938	0.654294	0.904426		0.904022	0.9051		1.56787	0.460499
H	Kruskal-Wallis	0.2537		0.873405	0.891076	0.506109		0.843196	0.577034	0.465171		0.819111	0.889581	0.823914		0.819447	1.21092	0.922721		0.860281	0.546342		0.393244	0.147463
I	Kruskal-Wallis	<0,0001		0.740798	0.170924	0.926359		1.00679	1.60002	0.194992		0.0804373	0.88223	0.890519		0.552919	1.04258	1.36364		0.912739	0.565656		1.46243	0.258594
	Dunn's multiple comparisons test			0.961044	0.856581	0.823772		0.46776	0.916939	0.926825		0.558098	0.882715	0.876328		0.319289	0.781171	1.10593		0.711817	0.652542		0.603811	0.180676
	5HT6-mRFP vs 5HT6-cAMP Sponge	0.8921		0.844956	0.91492	0.932789		0.941419	0.493458	0.247134		0.404234	0.998104	0.420382		0.587888	1.86622	0.530269		0.916116	0.76989		1.28366	0.206924
	5HT6-mRFP vs 5HT6-SponGee	<0,0001		0.852163	0.889969	0.892138		0.756418	0.97098	1.11452		0.961592	0.891293	0.413244		0.987913	1.14323	0.534033		0.892886	0.523976		1.0965	0.361539
	5HT6-cAMP Sponge vs 5HT6-SponGee	<0,0001		0.883376	0.920113	0.794897		0.960633	0.73906	1.25086		0.775259	0.122931	0.300288		0.36514	0.6158	0.511059		0.854925	0.777038		1.11698	0.472256
J	Kruskal-Wallis	<0,0001		0.726083	0.693386	0.899268		0.46673	0.164324	0.959071		0.6057	0.843305	0.700804		0.43727	1.28429	0.263772		0.820437	0.486672		0.906651	0.200256
	Dunn's multiple comparisons test			0.856745	0.806607	0.791182		1.73602	0.714227	0.740209		0.903731	0.914074	0.946252		0.28198	1.38537	1.48574		0.945169	0.714926		1.62867	0.334918
	5HT6-mRFP vs 5HT6-cAMP Sponge	>0,9999		0.905068	0.908739	0.879921		0.112435	0.626461	0.269241		0.806768	0.910629	0.109832		1.21371	1.60013	0.430076		0.86902	0.602158		1.04814	0.38016
	5HT6-mRFP vs 5HT6-SponGee	0.001		0.761259	0.778868	0.971273		0.792669	0.488728	1.04577		0.223537	0.940809	0.552021		0.327408	1.87093	0.805423		0.803356	0.314244		0.928735	0.146279
	5HT6-cAMP Sponge vs 5HT6-SponGee	<0,0001		0.850005	0.965004	0.737897		0.405654	0.989734	0.389091		0.895484	0.76339	0.11191		0.834105	0.536126	0.726469		0.869474	0.468482		0.34013	0.272049
N	Mann Whitney	<0,0001		0.737065	0.942418	0.857655		1.34566	1.4129	1.60749		0.873862	0.93475	0.870379		0.643954	1.46142	1.31584		0.503436	0.844864		0.704349	0.478719
O	Mann Whitney	<0,0001		0.772249	0.843482	0.774463		0.242474	1.41145	1.15139		0.857903	0.98274	0.884295		1.04728	2.20828	1.97008		0.310813	0.558346		0.544568	0.261089
				0.914333	0.3355	0.859991		0.960592	0.858212	0.148579		0.841269	0.916405	0.766735		0.451832	1.72564	1.82395		0.777038	0.637496		0.405409	0.154461
				0.703085	0.855401	0.707864		0.339384	1.25799	0.905126		0.671297	0.554713	0.931626		0.293465	0.614839	0.808854		0.803816	0.199656		1.00227	0.258672
				0.78314	0.573282	0.934153		1.25283	0.57785	1.25056		0.766125	0.370987	0.533444		0.911822	0.975974	0.754904		0.552454	0.935194		0.65546	0.645991
				0.881699	0.906581	0.972029		0.642997	0.764331	0.774641		0.696186	0.901369	0.306853		0.541643	1.57133	0.912102		0.808648	0.86701		0.766538	0.56026
				0.390106	0.559111	0.858198		0.932424	1.63914	0.339803		0.976375	0.793096	0.850042		1.22082	0.773731	0.952688		0.132039	0.724963		0.359738	0.209329
				0.920299	0.891269	0.314679		0.996891	0.724245	2.32371		0.543253	0.893693	0.443635		1.57786	0.977692	0.619743		0.85	0.148608		0.899051	0.262892
				0.914482	0.857384	0.931863		1.31263	1.71967	1.1477		0.177888	0.865149	0.721395		0.719196	1.46339	0.5951		0.833015	0.250193		0.216883	0.193823
				0.932001	0.737899	0.906513		0.517052	0.922195	0.176622		0.946464	0.879142	0.631139		1.27802	1.35053	0.858718		0.625808	0.738615		0.667956	0.649699
				0.94418	0.923568	0.127694		0.235423	0.300576	0.276372		0.899161	0.94162	0.350755		0.977075	0.864156	0.582168		0.277543	0.371943		0.62557	0.24893
				0.843707	0.920425	0.914504		0.870593	0.292515	0.298931		0.87907	0.38003	0.778305		1.34056	0.588087	1.74721		0.661934	0.93674		0.691117	0.188309
				0.929402	0.791375	0.777974		0.440382	0.721561	1.01231		0.654517	0.882896	0.837724		0.394027	0.76833	0.767842		0.632477	0.208433		1.33989	0.166466
				0.617654	0.773442	0.849378		0.249904	2.45284	1.81076		0.651437	0.926145	0.813209		1.03188	1.17379	0.570086		0.906994	0.16712		1.16816	0.234403
				0.855053	0.980389	0.986865		0.802766	1.43423	1.25419		0.658944	0.917251	0.849639		0.551691	0.471708	1.21059		0.852234	0.64334		1.09573	0.213382
				0.896229	0.410715	0.563737		0.533598	0.885836	1.89428		0.247662	0.163584	0.532973		0.526055	0.969761	1.12824		0.22624	0.387248		0.924721	0.13267
				0.49231	0.935173	0.661504		0.846567	0.38548	0.389551		0.770423	0.757357	0.868829		0.619839	0.901998	1.22706		0.712337	0.891714		0.270654	1.12087
				0.799939	0.635841	0.568329		1.06563	0.353584	0.634359		0.958743	0.782438	0.0799411		0.968233	0.502531	0.253213		0.926397	0.917413		0.808174	0.647167
				0.881516	0.879071	0.936316		1.03178	0.577034	1.53635		0.17676	0.209171	0.83075		0.425302	0.34379	1.14794		0.89161	0.562186		1.44919	0.438808
				0.75753	0.854502	0.856878		0.498001	1.60002	0.650758		0.0860239	0.667361	0.151511		1.23661	0.297636	0.695384		0.910242	0.563181		1.42091	0.481133
				0.744449	0.570776	0.933767		0.654183	0.916939	0.0869101		0.704758	0.781455	0.946646		0.385022	0.324118	1.17849		0.719702	0.0631899		0.92503	0.477403
				0.879131	0.857462	0.834429		1.35977	0.493458	1.18653		0.827764	0.851478	0.849299		0.7829	1.142	1.17028		0.828427	0.125261		0.932452	0.5223
				0.731917	0.883675	0.908343		0.325833	0.97098	0.726122		0.975116	0.886055	0.674607		1.3433	0.852456	0.15683		0.784515	0.942762		0.571823	1.68024
				0.879363	0.796392	0.824512		1.52029	0.73906	0.405065		0.865715	0.604433	0.731958		0.517039	0.615916	1.28777		0.884811	0.804652		0.427668	1.19304
				0.955725	0.755353	0.735065		1.67114	0.164324	0.195543		0.840913	0.783452	0.494479		0.721848	1.02764	0.886055		0.818903	0.176434		0.68692	0.174924
				0.75446	0.637173	0.877121		0.638559	0.714227	1.03382		0.0696776	0.823447	0.166361		0.310062	0.718067	0.533131		0.868968	0.778105		0.92488	0.476999
				0.813064	0.870391	0.519563		0.895396	0.626461	1.09644		0.909862	1	0.807762		0.943776	0.010775	1.7229		0.882475	0.828596		0.422081	0.199469
				0.758246	0.800313	0.848023		1.84616	0.488728	1.06467		0.797646	0.755628	0.440116		0.711278	0.841497	0.808353		0.884987	0.858581		1.77615	0.465249
				0.898242	0.870354	0.950432		1.37107	0.989734	1.0316		0.397477	0.90219	0.572007		0.373602	0.49023	1.17854		0.898471	0.464309		1.10519	0.4909
				0.854148	0.931383	0.703106		1.25675	1.4129	1.56084		0.890898	0.221637	0.874391		1.40902	0.262278	1.71878		0.906379	0.287013		0.928292	0.242049
				0.820669	0.836579	0.831764		0.629691	1.41145	1.07065		0.918043	0.885121	0.750449		1.74938	1.69848	0.723185		0.730536	0.83863		0.815723	0.519523
				0.684888	0.649864	0.679963		1.26792	0.858212	0.816189		0.857874	0.487829	0.0771785		0.845605	0.849695	0.178619		0.912075	0.833577		1.52392	0.298345
				0.897432	0.81091	0.909205		0.351688	1.25799	0.815047		0.824428	0.788624	0.58807		0.397962	0.564458	0.790698		0.934536	0.473317		1.55198	0.337034
				0.674466	0.516063	0.830413		0.448153	0.57785	1.07688		0.954662	0.883378	0.884559		1.18125	1.52261	0.385763		0.552716	0.190302		0.424557	0.157395
				0.920832	0.90917	0.467398		0.947779	0.764331	1.01448		0.826408	0.741977	0.766219		0.708632	1.52169	0.932211		0.801667	0.620137		0.633015	0.34719
				0.957326	0.776155	0.327068		0.936219	1.63914	0.83232		0.851796	0.799384	0.0590735		0.749251	1.09788	0.637775		0.855887	0.780886		1.31605	0.784563
				0.884407	0.326532	0.136127		1.4659	0.724245	0.91128		0.900724	0.940195	0.165703		1.08334	2.7942	0.358076		0.292717	0.385064		0.587142	0.338761
				0.894166	0.536821	0.63832		1.85398	1.71967	0.412415		0.73587	0.307307	0.12063		0.506684	0.604164	1.0307		0.350207	0.414358		0.976058	0.408121
				0.741852	0.851268	0.750096		1.36645	0.922195	1.13982		0.591372	0.305048	0.671517		0.108195	0.503823	0.897408		0.696194	0.701205		0.751085	0.260192
				0.882837	0.90487	0.699976		1.85742	0.300576	0.480255		0.68985	0.435716	0.651088		0.283023	0.488377	0.792062		0.943053	0.483868		2.1077	0.476631
				0.885193	0.890405	0.559324		1.18194	0.292515	0.320821		0.80107	0.885827	0.163988		1.43606	1.15744	0.403663		0.736342	0.878749		0.417758	0.765803
				0.870796	0.708736	0.870024		1.23644	0.721561	1.25406		0.826346	0.819086	0.782898		0.419811	1.05459	1.31724		0.911008	0.438988		0.942714	0.352985
				0.875444	0.834679	0.849797		1.20766	2.45284	0.638666		0.176878	0.749356	0.825188		0.214317	1.2616	1.48148		0.904178	0.564181		1.13739	0.177531
				0.70854	0.343376	0.365075		1.47352	1.43423	0.870759		0.773785	0.778294	0.719368		1.03	0.548708	1.69726		0.867242	0.440584		0.667621	0.476666
				0.867219	0.76799	0.511257		0.677758	0.885836	1.47006		0.897271	0.83365	0.51811		0.804724	0.92267	0.949297		0.810645	0.673521		0.961033	0.286455
				0.953707	0.927145	0.918886		0.758865	0.38548	0.421897		0.880028	0.669379	0.857271		0.443659	0.430864	1.17819		0.673467	0.224556		0.961567	0.497303
				0.873985	0.915814	0.805448		0.798368	0.327934	1.0542		0.829285	0.824596	0.531557		1.01153	1.3656	1.02291		0.784018	0.224558		0.566922	0.16631
				0.846996	0.689589	0.857926		1.03915	0.216275	0.491799		0.868541	0.882596	0.193658		0.735371	1.3737	0.569449		0.627499	0.541413		1.16575	0.117041
				0.454688	0.790816	0.811136		0.902307	0.214695	0.367347		0.335117	0.837723	0.783306		0.874654	1.28919	1.25246		0.922114	0.794449		1.33915	0.734791
				0.86671	0.661909	0.825504		0.392497	1.21007	0.321957		0.928611	0.756069	0.170135		1.41499	0.606023	0.437461		0.453558	0.758262		0.814363	0.38857
				0.870068	0.844267	0.842517		1.20568	1.00666	1.25261		0.603819	0.740625	0.675245		1.30485	0.405185	0.76964		0.968079	0.809797		0.931255	0.765128
				0.16188	0.686213	0.807775		1.54945	1.48047	0.318556		0.891376	0.608693	0.625895		1.24201	1.36292	0.627619		0.780783	0.647568		1.04666	0.483888
				0.866666	0.807983	0.849502		1.64058	0.790262	0.75098		0.952895	0.896131	0.403306		1.22046	1.26715	0.624413		0.987236	0.865404		1.45011	0.359157
				0.811442	0.690985	0.844939		0.918231	0.439335	0.7885		0.850544	0.785507	0.466946		1.42162	1.18131	0.610462		0.0732862	0.814402		0.794764	0.667536
				0.860291	0.927295	0.887305		0.352935	1.68184	1.11745		0.912402	0.602448	0.551912		1.54942	0.412268	0.758893		0.732283	0.926519		0.300868	0.855872
				0.924795	0.510243	0.861155		1.29962	1.22896	0.330798		0.803419	0.877255	0.216352		1.05738	1.78519	0.471566		0.886207	0.726349		1.1304	1.3447
				0.889516	0.925499	0.845179		1.4326	0.758998	1.38489		0.866761	0.825924	0.213797		1.16684	2.30187	0.335987		0.87186	0.82978		1.37585	0.822611
				0.923385	0.869896	0.780891		1.00002	0.177438	1.78267		0.883931	0.828376	0.633661		1.50739	0.963673	0.826741		0.957138			1.42471
				0.499188	0.891938	0.703764		1.02857	1.24414	1.19755		0.823902	0.919422	0.699606		1.96061	1.70115	0.530888		0.504054			0.472358
				0.236834	0.714568	0.87478		1.11716	0.461561	0.806066		0.841761	0.707816	0.438947		1.67788	0.656058	1.11649		0.705717			0.440632
				0.922974	0.118101	0.68855		1.30336	0.800091	1.49409		0.767253	0.699594	0.407772		0.995828	1.30981	0.261324		0.860594			0.375203
				0.612279	0.911855	0.880517		1.75936	1.2854	1.26384		0.4672	0.87868	0.738464		1.01544	1.22983	0.8829		0.855225			0.735017
				0.45706	0.845644	0.848005		1.64462	0.364626	1.50582		0.900225	0.412746	0.864353		1.3014	0.7106	0.354615		0.910301			0.816996
				0.961131	0.587696	0.40616		0.79747	0.993924	1.91131		0.772659	0.895818	0.786131		0.684976	1.27567	1.12209		0.830044			0.487627
				0.853959	0.955005	0.807767		1.44156	0.759889	1.3334		0.866576	0.777273	0.304695		1.34235	0.302633	0.60869		0.922138			0.845523
				0.815857	0.776093	0.805609		0.112328	0.700089	0.483944		0.871009	0.829124	0.440448		0.831588	0.967463	1.68068		0.939748			0.977176
				0.89942	0.91361	0.856334		0.325513	0.362644	0.285465		0.638788	0.909891	0.784229		1.48335	0.54534	1.07944		0.520453			0.835479
				0.701753	0.548813	0.919077		0.598461	1.17241	1.73207		0.954296	0.778054	0.545158		1.88948	0.819264	1.13587		0.828637			0.916602
				0.383212	0.841862	0.936666		0.788114	0.756727	0.940254		0.8309	0.805927	0.276626		1.13623	1.1103	0.322172		0.780186			0.394559
				0.822187	0.866681	0.883394		0.772861	0.72132	1.02547		0.961379	0.871687	0.694413		1.36132	1.13793	1.09282		0.738932			0.843406
				0.864944	0.811752	0.921541		1.93625	0.470035	2.06939		0.873349	0.614897	0.717358		0.653118	0.30058	0.596228		0.854347			0.631563
				0.796482	0.932108	0.85533		0.563304	1.19897	0.542993		0.977523	0.0208523	0.578701		1.49423	0.355776	0.254481		0.24078			0.23193
				0.917702	0.830659	0.895234		0.497869	1.72446	0.573485		0.904243	0.790692	0.912747		0.890063	1.07881	0.899462		0.682152			0.40032
				0.829002	0.957314	0.378495		1.75151	0.42448	2.13836		0.827683	0.607198	0.926531		0.969267	1.43077	1.28584		0.450372			0.58876
				0.777854	0.843984	0.573453		1.06424	1.07348	0.374775		0.86655	0.714984	0.765118		1.06199	0.949404	0.430322		0.877595			1.2254
				0.316482	0.727355	0.522758		1.7509	0.714428	0.162079		0.924347	0.676994	0.653279		0.321749	1.01689	1.64931		0.873901			1.02395
				0.834296	0.86836	0.796572		0.626794	0.281857	0.677081		0.933919	0.924617	0.605635		1.00971	1.78551	0.683156		0.264891			0.645173
				0.832583	0.825222	0.787667		1.32351	0.398249	0.437237		0.927129	0.810134	0.745406		1.82312	0.202674	0.615835		0.888499			0.309643
				0.189531	0.909127	0.519365		1.3304	1.89621	1.07622		0.939259	0.764739	0.893224		0.354001	1.03831	1.34681		0.679375			0.392509
				0.864106	0.893242	0.864567		0.854344	1.1715	1.80204		0.769024	0.729387	0.89168		1.04571	0.767403	0.326121		0.755608			0.440515
				0.71467	0.721803	0.890274		1.52868	0.891098	1.73582		0.337212	0.85833	0.645155		0.521765	0.338526	0.363763		0.835964			0.527639
				0.763332	0.823621	0.890581		0.793727	0.931583	0.360854		0.856501	0.899344	0.843993		1.69546	1.42577	0.517626		0.887181			0.663444
				0.722197	0.808886	0.90274		0.15878	1.41178	0.425209		0.819089	0.464001	0.865505		1.32515	1.02414	0.14003		0.335147			0.400517
				0.860466	0.810398	0.841373		0.782255	0.237526	1.39216		0.814396	0.135756	0.814334		0.903241	0.649874	0.943865		0.422052			0.578306
				0.824322	0.829856	0.397995		0.607817	1.21281	0.770386		0.786234	0.553595	0.715406		0.429573	0.661673	0.359157		0.621712			0.466723
				0.883923	0.831467	0.198098		0.575095	0.254823	0.183875		0.884646	0.819337	0.442541		1.31105	0.82705	0.158052		0.740707			0.455171
				0.426946	0.669327	0.672651		0.542218	0.844011	0.575196		0.73802	0.897286	0.541588		0.642595	1.12837	0.412604		0.638361			0.544786
				0.86513	0.929653	0.832779		0.900047	1.40679	0.515538		0.516559	0.150145	0.321909		0.6821	0.306668	0.497088		0.732001			0.475115
				0.576565	0.601621	0.853328		0.319698	1.27917	0.539635		0.80377	0.931988	0.734002		0.341437	1.41997	0.575046		0.487195			0.430327
				0.916947	0.746441	0.820335		0.999854	0.262999	0.475863		0.691404	0.78061	0.74914		0.513636	0.711365	1.17994		0.95842			1.73658
				0.64727	0.866552	0.817051		2.01524	0.605535	0.392283		0.123637	0.879911	0.412391		0.681392	1.08117	0.534825		0.579725			0.301708
				0.837146	0.831785	0.932989		1.09437	1.84987	1.28264		0.807628	0.920111	0.46327		0.352202	0.411518	0.274059		0.117443			0.658802
				0.817011	0.407041	0.702292		1.62869	0.629915	0.79011		0.845082	0.790202	0.419306		1.18644	1.1369	0.511948		0.891066			0.711199
				0.49353	0.923558	0.677903		0.301694	1.25522	0.841905		0.782683	0.920174	0.905751		0.989385	1.03019	1.05499		0.883068			0.310503
				0.898366	0.186143	0.923772		0.936623	0.535197	1.40476		0.767018	0.984726	0.241823		1.92683	2.4774	1.39027		0.85406			0.409714
				0.900656	0.823441	0.649771		0.836563	0.180858	1.53215		0.565545	0.816984	0.476394		1.28521	0.556751	0.189005		0.9303			0.505829
				0.631411	0.75808	0.928245		1.58356	1.55491	0.93948		0.898169	0.821595	0.724422		0.660623	0.594565	0.80454		0.865623			0.755348
				0.55391	0.796375	0.7704		1.36896	0.564724	0.612509		0.787384	0.877186	0.886168		1.00485	1.33345	1.57363		0.531425			0.162681
				0.527261	0.530968	0.771234		1.25029	1.02427	0.267335		0.863098	0.844971	0.929876		0.467622	1.66893	1.48941		0.919145			1.25784
				0.802453	0.632239	0.91423		1.17921	0.375572	1.82847		0.592756	0.927974	0.701663		0.445148	0.96906	0.301433		0.91423			0.324738
				0.167326	0.782947	0.830275		0.391892	1.4398	1.22628		0.180431	0.87542	0.758644		0.79765	0.546551	0.862768		0.933178			1.12624
				0.957289	0.901991	0.825935		1.59962	0.483997	1.72269		0.736993	0.560805	0.38519		0.826729	0.619592	0.975222		0.852806			0.361627
				0.759986	0.745579	0.562499		1.67148	1.53951	1.34818		0.229319	0.569661	0.958373		0.469813	0.648719	1.93867		0.420941			0.756259
				0.911964	0.680875	0.80329		0.601209	0.235251	0.378795		0.379262	0.925879	0.161543		0.296655	1.61137	0.439605		0.947183			1.73512
				0.780716	0.260563	0.761265		0.32832	0.688493	0.960591		0.703146	0.88902	0.272769		0.861985	1.23017	0.169641		0.821684			0.286176
				0.881707	0.780438	0.632861		1.25969	0.304951	0.60183		0.915273	0.934803	0.461299		1.58354	1.06218	0.994195		0.943828			1.20268
				0.638688	0.463353	0.656402		1.2939	1.59953	0.47309		0.0442977	0.574286	0.820865		0.571841	0.565636	0.494833		0.930382			1.74697
				0.644399	0.920548	0.784648		0.586108	1.65947	1.47354		0.912433	0.672641	0.916506		0.946431	0.536848	1.11701		0.892724			1.99916
				0.85851	0.823399	0.822604		1.78157	1.00963	0.595709		0.884074	0.797036	0.803411		0.924196	0.489373	0.369555		0.86472			0.598495
				0.9486	0.662846	0.794828		0.422692	0.73231	0.338353		0.16441	0.943558	0.381518		0.580184	0.948945	1.03032		0.850353			1.35451
				0.549224	0.623927	0.835208		1.44243	1.20433	0.661467		0.882042	0.767658	0.607642		1.6573	0.847723	0.855763
				0.889608	0.881824	0.865583		1.10195	0.772704	0.31456		0.858646	0.334106	0.0268017		1.27916	0.66255	0.44496
				0.860338	0.669948	0.636328		1.1089	0.723707	0.897288		0.711891	0.884475	0.61436		0.420038	1.14241	0.20265
				0.733209	0.848071	0.661347		1.04468	0.529442	0.668463		0.0568594	0.813372	0.759243		0.81221	0.656083	0.943945
				0.806168	0.230661	0.764683		0.375705	1.09286	1.42662		0.878772	0.904314	0.7612		0.954849	1.3619	0.316314
				0.801322	0.329917	0.923572		0.387109	1.3532	0.484481		0.839978	0.776077	0.475094		0.372981	1.12749	1.00444
				0.890424	0.559142	0.943232		1.2901	1.57574	1.06017		0.864061	0.106945	0.468645		0.818536	0.13902	0.966245
				0.90656	0.861968	0.878422		0.425994	1.08731	0.320477		0.845459	0.908737	0.824394		0.376671	1.21683	1.38888
				0.785824	0.611528	0.750354		0.558915	1.09686	0.449386		0.0828834	0.880354	0.759656		0.493635	1.06266	0.491071
				0.857134	0.751497	0.788918		1.55422	1.75903	0.352701		0.90848	0.74647	0.837523		0.589739	0.423301	1.62296
				0.902603	0.95274	0.960139		0.306708	1.46785	0.843752		0.848416	0.791692	0.852317		0.87144	0.56924	0.671366
				0.787024	0.799355	0.849858		0.403342	0.848415	1.06674		0.823406	0.938548	0.902604		1.02876	0.653834	1.12685
				0.771859	0.947	0.656058		1.53694	0.460931	0.841124		0.888778	0.956487	0.889988		0.537104	1.63242	0.645911
				0.77775	0.859405	0.823465		1.20391	1.49336	0.947177		0.42253	0.937595	0.742438		0.926819	1.11493	0.484788
				0.948262	0.583376	0.6412		1.65798	1.37087	1.3494		0.146111	0.663578	0.0184728		1.09258	1.2525	0.534286
				0.715219	0.924067	0.786238		1.08885	1.25562	0.419794		0.610821	0.968889	0.66532		0.38689	1.51838	1.0687
				0.928287	0.0630675	0.838352		1.17961	1.59881	1.22959		0.0922882	0.335039	0.634077		0.718574	1.2116	0.93898
				0.79876	0.874394	0.727399		0.427518	0.999651	0.911443		0.760558	0.937857	0.297862		1.14131	1.3889	0.215698
				0.892171	0.877441	0.775371		1.55056	1.93821	1.46481		0.215957	0.718516	0.358035		0.818443	0.870464	0.158081
				0.863029	0.912618	0.266665		0.440504	1.31082	1.56492		0.799494	0.797656	0.795571		1.19616	1.02056	0.919624
				0.584682	0.856793	0.831891		0.443993	0.930737	0.440438		0.72065	0.51423	0.0644604		0.353862	0.267794	0.570347
				0.806549	0.860971	0.298982		1.9589	0.583358	1.46181		0.546536	0.884188	0.859107		0.852128	1.04687	0.548273
				0.594573	0.385826	0.909999		0.855878	0.725438	1.7113		0.966613	0.796897	0.82512		1.42733	0.848982	0.887088
				0.824427	0.905843	0.813408		1.11727	0.954617	0.841222		0.672985	0.580555	0.870014		0.778605	0.71731	1.37407
				0.661194	0.627791	0.716842		0.76263	0.560102	1.14587		0.913782	0.70236	0.624618		0.73043	0.752091	0.20168
				0.865836	0.941665	0.571389		1.12553	0.286927	1.17047		0.899282	0.845921	0.477322		0.518179	0.425728	0.346317
				0.671037	0.916303	0.898791		1.02914	1.44127	0.421906		0.899627	0.907427	0.786881		0.753755	1.54384	0.578135
				0.89863	0.850429	0.865268		1.51791	1.61644	1.26758		0.03332	0.652186	0.889816		1.20619	0.203505	0.652212
				0.102358	0.893949	0.877088		2.10278	0.395803	0.64907		0.886155	0.923227	0.492524		0.961058	0.747504	0.260643
				0.807877	0.890887	0.296488		1.41319	2.0377	0.965501		0.71545	0.560781	0.918638		0.821202	0.6185	0.876841
				0.26449	0.296617	0.84873		1.38666	0.774281	1.44225		0.793463	0.841867	0.12365		0.489913	1.02018	0.330145
				0.191464	0.96871	0.855718		1.25453	1.11068	0.612946		0.512047	0.880036	0.505181		0.323722	0.652198	0.313537
				0.882526	0.90632	0.83461		0.877171	1.96088	0.2888		0.93982	0.580331	0.861041		1.4621	0.813818	1.10681
				0.779496	0.856221	0.72056		2.14642	0.828495	1.09106		0.896073	0.623893	0.841008		0.803649	0.13697	0.907769
				0.783282	0.765493	0.85306		1.35971	0.396653	1.64379		0.756264	0.954754	0.916523		0.88108	0.473123	1.8076
				0.895031	0.497126	0.777136		1.30731	1.13381	0.473113		0.707613	0.843954	0.865477		0.302598	0.623312	0.947057
				0.96016	0.158696	0.900724		0.614305	1.2907	1.20322		0.823212	0.925105	0.0684309		0.84647	1.21149	0.715178
				0.945655	0.943014	0.809679		0.430439	0.396915	0.853562		0.789836	0.845	0.304247		1.03346	0.738931	0.548102
				0.320411	0.895234	0.518133		1.67391	0.495427	1.26255		0.394736	0.82208	0.666812		1.14687	0.93587	0.51937
				0.820269	0.884415	0.730273		0.395462	1.16416	0.287569		0.862108	0.803941	0.483959		0.51354	0.554719	0.42512
				0.892287	0.813111	0.545663		0.814879	0.868438	1.40361		0.913702	0.161817	0.287603		1.3913	0.61137	0.359596
				0.129556	0.657963	0.305269		0.839321	1.22159	0.968327		0.640471	0.729514	0.610176		0.45382	0.78309	0.65562
				0.824815	0.867038	0.849518		0.317926	1.07866	0.83576		0.330538	0.926735	0.887509		0.592031	1.17718	0.660424
				0.693046	0.833709	0.722646		1.86611	1.29414	1.49571		0.58528	0.661591	0.45881		1.35864	0.243332	0.441655
				0.809274	0.862438	0.668093		1.57416	1.66733	2.35919		0.896342	0.699132	0.225873		1.40489	0.633787	0.49144
				0.806975	0.959399	0.252018		0.742493	0.282954	0.595992		0.10452	0.94772	0.900081		0.694855	0.916324	1.67987
				0.827463	0.928213	0.224593		1.3939	1.18829	1.33504		0.662889	0.789433	0.320636		1.43903	0.597216	0.211035
				0.809194	0.877545	0.817869		0.956403	0.415682	0.820057		0.179825	0.838214	0.201925		0.334934	0.99269	0.412199
				0.327621	0.940113	0.242659		1.57937	1.38572	1.35837		0.864822	0.822121	0.0787055		1.87173	0.879647	0.801967
				0.814299	0.418031	0.845074		0.42569	0.485744	0.598588		0.446224	0.7565	0.68944		1.31924	0.681455	1.02192
				0.835892	0.937481	0.789286		0.439707	1.54799	1.6832		0.670101	0.885999	0.909563		0.852659	1.4738	0.961493
				0.871475	0.865578	0.859653		0.465515	1.43563	1.16726		0.851368	0.939304	0.522035		0.682739	1.8457	0.391435
				0.903899	0.733666	0.797289		0.765221	1.2167	1.23431		0.0554966	0.86304	0.790915		1.40129	1.26358	0.76981
				0.929774	0.595064	0.893647		1.15819	2.59534	0.661585		0.823422	0.806772	0.655809		1.38868	1.33293	0.43171
				0.921389	0.207223	0.857394		1.134	1.2497	0.904696		0.814485	0.858173	0.400378		0.622717	1.36308	0.484874
				0.78443	0.713671	0.26225		0.696496	0.344829	0.994496		0.767273	0.8001	0.177101		1.19229	1.14474	0.255831
				0.920292	0.852364	0.839298		0.77178	0.189994	0.863325		0.709112	0.886262	0.727758		0.467231	1.4974	0.760286
				0.904925	0.489917	0.890001		1.22523	0.199981	1.17621		0.884154	0.868342	0.71546		1.10955	1.35556	0.681598
				0.801763	0.860463	0.940359		0.85747	0.458888	1.21437		0.863905	0.176644	0.742474		0.676942	0.390341	0.399523
				0.682925	0.810357	0.897717		1.26966	0.333298	1.03395		0.83908	0.361603	0.774007		0.8952	0.533662	0.816113
				0.626274	0.845383	0.929531		0.947303	0.988108	1.03816		0.639294	0.960117	0.665508		0.617235	1.4781	1.33181
				0.401506	0.927511	0.861352		0.565859	2.49875	1.87515		0.786283	0.822401	0.863477		0.909291	1.24763	0.768857
				0.625348	0.802431	0.654741		0.995262	0.240929	1.19624		0.947446	0.762855	0.252924		1.39645	0.702403	0.393438
				0.787273	0.907107	0.446935		0.382458	1.8913	1.6621		0.713087	0.874211	0.798397		0.833146	1.32807	0.575941
				0.160316	0.883985	0.664212		1.16322	0.947921	0.271985		0.866459	0.868014	0.905926		0.976766	1.10886	0.259993
				0.927701	0.914564	0.731997		1.16422	0.653354	1.00057		0.818235	0.837647	0.36842		1.31282	1.17582	0.0309266
				0.935291	0.683324	0.962574		0.711311	1.3446	0.269668		0.848206	0.942299	0.663916		1.29761	1.03456	0.73621
				0.910813	0.870992	0.962679		0.198715	0.189555	1.267		0.336722	0.933387	0.796817		1.75559	1.92882	0.722067
				0.950484	0.897794	0.936676		1.09344	0.977152	0.775711		0.711759	0.49611	0.831959		0.772089	0.284974	1.46067
				0.529924	0.865138	0.55065		1.32397	0.227206	0.561487		0.929722	0.789934	0.371838		1.74239	1.18773	0.717059
				0.883674	0.854987	0.940872		1.3432	0.440368	1.64325		0.83448	0.886416	0.669454		1.77824	1.54605	0.211577
				0.282126	0.64947	0.848687		1.57781	1.86986	1.0714		0.897955	0.872924	0.887934		2.4464	1.15109	1.04663
				0.847336	0.933074	0.855274		1.27357	0.885923	1.19487		0.333503	0.775391	0.869142		0.78971	0.882486	0.756638
				0.758957	0.871863	0.908281		1.52171	0.580385	0.620805		0.704307	0.8833	0.0927111		0.545438	0.891789	0.52537
				0.229961	0.395935	0.656457		0.480197	0.995591	0.378453		0.912158	0.827335	0.914108		1.72424	0.647885	0.471492
					0.942184	0.287045			0.712984	0.637454		0.723326	0.874589	0.845577		1.06753	1.48665	0.51335
					0.612756	0.353192			1.15876	0.417161		0.511764	0.601781	0.82722		0.818583	0.853265	1.16621
					0.753175	0.445311			0.95895	0.701679		0.185016	0.854002	0.896797		0.968021	2.31309	0.625405
					0.907626				0.775242			0.803278	0.681824	0.390683		1.47879	0.421675	0.822864
					0.728969				1.39953			0.57312	0.910639	0.655042		0.854552	0.765963	0.627495
					0.920009				1.10441			0.792719	0.523085	0.815253		1.32242	0.959826	1.06572
					0.967721				0.635299			0.415005	0.547102	0.618833		0.72781	0.725843	0.507306
					0.906287				1.33445			0.821598	0.862862	0.339133		1.18477	0.886559	0.686042
					0.579763				1.13389			0.867454	0.798581	0.541015		1.83711	0.305968	0.536884
					0.871895				1.5754			0.261415	0.772009	0.776406		1.71526	0.788724	0.982852
					0.614023				0.263703			0.790851	0.944298	0.214405		2.15783	0.66193	0.753956
					0.681861				0.793076			0.927381	0.68829	0.814141		2.20273	0.342189	0.65868
					0.397775				1.37548			0.82832	0.79585	0.631915		1.49162	1.2172	0.937313
					0.703275				0.954905			0.554651	0.616551	0.62191		1.04257	0.429307	0.534765
					0.839526				1.41175			0.178588	0.604265	0.265414		0.840241	0.845553	1.31936
					0.833644				1.49656			0.977005	0.894787	0.705303		2.00955	1.58368	0.411521
					0.695443				1.03628			0.80645	0.186018	0.699544		0.813818	0.320515	1.03151
					0.917613				0.616953			0.507141	0.487891	0.0478837		0.87492	0.290702	1.54816
					0.880278				0.85344			0.497868	0.823442	0.88286		1.52636	0.85246	0.852168
					0.735605				0.351237			0.855408	0.225677	0.355707		0.932056	0.575512	1.05855
					0.803573				1.30816			0.911075	0.476493	0.553719		1.68594	0.79765	0.706396
					0.499302				0.582315			0.819173	0.659194	0.206587		1.32636	0.748518	1.15204
					0.921848				1.51966			0.375421	0.773885	0.878141		0.984801	0.82292	1.1698
					0.13894				2.23945			0.911654	0.796201	0.909265		0.546895	1.10894	0.728165
					0.620774				1.0223			0.828279	0.0647668	0.606385		0.550429	0.714619	0.67902
					0.976803				1.27487			0.960518	0.788216	0.825056		0.641313	0.814509	1.28445
					0.772708				0.606853			0.850291	0.80319	0.151476		0.809799	1.51468	0.379598
					0.670529				1.4261			0.306628	0.933104	0.91488		0.688897	1.59365	0.606317
					0.891901				1.41795			0.836409	0.887158	0.496794		1.64924	1.27485	0.682202
					0.130029				2.06887			0.712008	0.0817873	0.764747		0.822468	0.884865	0.748953
					0.906272				0.867515			0.83097	0.811839	0.880905		1.96411	0.945547	1.53023
					0.838853				1.3411			0.862295	0.560986	0.8917		1.93456	1.07513	0.394458
					0.871227				1.2959				0.844461	0.802418			0.889805	0.927686
					0.568771				1.35351				0.697773	0.722544			1.02735	1.15337
					0.69702				1.20971				0.870356	0.533888			0.889218	0.848665
					0.894408				0.803628				0.733697	0.721988			1.27155	2.28383
					0.860679				1.00373				0.731352	0.725666			0.941307	0.309154
					0.878894				0.884311				0.773848	0.946086			0.618062	0.356058
					0.814615				1.24163				0.790295	0.571327			0.586407	0.692958
					0.710332				1.53826				0.78041	0.95195			0.83916	0.793598
					0.686548				0.664806				0.615845	0.751528			0.760641	0.86548
					0.657413				1.44163				0.881491	0.502958			1.67692	0.411159
					0.236449				1.33668				0.910553	0.172469			1.10332	1.02163
					0.882829				1.05928				0.797717	0.867957			1.63969	1.59749
					0.802191				0.934756				0.487432	0.0564067			0.715788	0.531391
					0.795584				0.812105				0.656684	0.127879			0.675105	0.742606
					0.502757				1.13894				0.733276	0.334186			0.390378	0.665719
					0.830465				1.08886				0.835262	0.595303			0.78457	1.61487
					0.797108				0.965431				0.906122	0.305479			0.946601	1.00932
					0.758712				1.72608				0.55897	0.590941			0.326201	1.16047
					0.867685				1.02403				0.426563	0.365235			0.484489	0.708734
					0.549787				1.15232				0.79482	0.521369			1.762	0.809243
					0.897342				0.752707				0.0812446	0.179389			0.862223	0.668054
					0.713906				0.883406				0.0383255	0.590865			0.318477	1.14999
					0.881301				1.61171				0.861206	0.253739			1.93953	1.09167
					0.67564				0.755816				0.923746	0.833632			0.693581	1.84626
					0.718625				0.406107				0.930403	0.143651			1.38147	0.735154
					0.916185				0.800919				0.908557	0.262125			0.782889	0.689699
					0.157234				0.690237				0.14762	0.880411			0.754567	2.10301
					0.730143				1.68273				0.874301	0.540106			1.3367	0.778216
					0.477024				1.95615				0.814466	0.761649			1.09531	0.896458
					0.871227				0.805455				0.297095	0.336147			0.468961	0.478329
					0.568771				1.47296				0.902763	0.842939			1.24121	1.1345
					0.69702				1.41586				0.832302	0.710938			1.04096	0.661932
					0.894408				0.166819				0.740854	0.754012			1.2473	1.22331
					0.860679				0.537299				0.773173	0.479309			1.11181	0.934123
					0.878894				1.1128				0.670383	0.817674			0.345442	2.06231
					0.814615				1.43013				0.218588	0.232353			0.959038	0.805093
					0.710332				2.06346				0.848012				0.993164
					0.686548				1.46743				0.51994				1.03815
					0.657413				0.315328				0.63531				0.464995
					0.236449				1.28816				0.731087				0.904853
					0.882829				0.801348				0.813088				1.25868
					0.802191				1.46168				0.831252				1.35134
					0.795584				0.637211				0.911397				1.15325
					0.502757				0.492908				0.932911				1.0723
					0.830465				1.04342				0.59788				0.956691
					0.797108				0.653282				0.944631				1.11099
					0.758712				1.37522				0.836242				1.38374
					0.867685				1.57092				0.909406				1.72231
					0.549787				1.46588				0.966933				1.40876
					0.897342				1.41305				0.861151				0.893208
					0.713906				0.735036				0.689193				1.34593
					0.881301				0.353559				0.587441				1.69731
					0.67564				0.951977				0.739241				1.81888
					0.718625				0.994282				0.163477				0.92106
					0.916185				0.563786				0.660862				1.28778
					0.157234				1.50398				0.770288				1.44297
					0.730143				1.45709				0.271068				1.64604
					0.477024				1.12302				0.799605				1.42422
													0.336885				0.697038
													0.882253				1.74964
													0.462143				0.542998
													0.540244				0.61838
													0.881753				0.798127
