# Supplementary material for: CXCL12 targets the primary cilium cAMP/cGMP ratio to regulate cell polarity during migration
Source: Nat Commun. 2023 Dec 4;14:8003. doi: 10.1038/s41467-023-43645-w (PMC10695954; doi:10.1038/s41467-023-43645-w)
Supplement: Supplementary file 7 — Source Data [file 41467_2023_43645_MOESM7_ESM.zip › Figure 6.xlsx]

## Sheet: Figure 6
					Figure 6G
p values
pannel	statistical test	p value				5HT6-mRFP	5HT6-cAMP Sponge	5HT6-SponGee
G: 5HT6-mRFP vs 5HT6-SponGee	Chi-square	<0,0001			α<30°	452	856	763
G: 5HT6-mRFP vs 5HT6-cAMp Sponge	Chi-square	<0,0001			30°≤α<60°	296	415	358
					60°≤α<90°	224	244	481
