# Supplementary material for: CXCL12 targets the primary cilium cAMP/cGMP ratio to regulate cell polarity during migration
Source: Nat Commun. 2023 Dec 4;14:8003. doi: 10.1038/s41467-023-43645-w (PMC10695954; doi:10.1038/s41467-023-43645-w)
Supplement: Supplementary file 7 — Source Data [file 41467_2023_43645_MOESM7_ESM.zip › Supplementary Figure 2.xlsx]

## Sheet: Supplementary Figur 2
				Supplementary Figure 2H				Supplementary Figure 2I				Supplementary Figure 2K			Supplementary Figure 2L				Supplementary Figure 2N					Supplementary Figure 2O
p values
pannel	statistical test	p value																	Soma		Leading Process			Soma		Leading process
H	Mann Whitney	0.9309		mRFP	SponGee			mRFP	SponGee			mRFP	cAMP Sponge		mRFP	cAMP Sponge			mRFP	SponGee	mRFP	SponGee		mRFP	cAMP-Sponge	mRFP	cAMP-Sponge
I	Mann Whitney	0.4904		0.721632	0.482029			1.17038	0.309513			0.721632	0.9166		1.17038	0.897248			1.42373	0.16	2.23729	2.08		1.46939	2.55738	5.14286	2.55738
K	Mann Whitney	0.9858		0.788325	0.794402			0.90015	0.416241			0.788325	0.890108		0.90015	0.858043			0.164384	0.266667	0.657534	2.13333		1.6875	0	2.8125	4.61538
L	Mann Whitney	0.0541		0.88223	0.213126			1.10434	0.811744			0.88223	0.851617		1.10434	0.716396			0.727273	0	1.09091	2.21053		0	0.16	2.6087	3.04
N	Two-way ANOVA			0.468553	0.909459			0.31897	0.808657			0.468553	0.791163		0.31897	0.863984			0.666667	0.333333	1.77778	2.33333		0.6	0.5	3.9	2
	Interaction	0.4315		0.829072	0.802693			0.91452	0.164685			0.829072	0.810024		0.91452	0.34588			1.2	0	1.8	0.551724		0	0	2.57143	2.14286
	Compartment effect	<0,0001		0.555963	0.486273			1.17318	0.48408			0.555963	0.356345		1.17318	0.519489			1.71429	0.505263	2.05714	1.13684		1.2	0	2.1	4.09756
	Genotype effect	0.9186		0.687232	0.601255			0.793027	0.572943			0.687232	0.318718		0.793027	0.462068			0.571429	0.461538	0.857143	2.30769		0.12766	1.17073	3.19149	2.04878
O	Two-way ANOVA			0.819443	0.864757			0.785241	0.92022			0.819443	0.813385		0.785241	0.845003			0	1.24138	1.07463	2.06897		0	0	1.03448	0.734694
	Interaction	0.7483		0.640311	0.838506			1.34043	0.874326			0.640311	0.877567		1.34043	0.956746			0	0	1.31507	1.05882		0.336449	1.02857	2.57944	4.11429
	Compartment effect	<0,0001		0.78345	0.776136			0.562693	0.503802			0.78345	0.776941		0.562693	0.569697			0.972973	0.387097	1.62162	0.774194		0.230769	2.10526	2.53846	4.63158
	Genotype effect	0.6178		0.903287	0.87533			0.770599	0.315536			0.903287	0.450326		0.770599	0.453059			0.3	0.205128	2.55	1.12821		0	0.521739	2.48276	3.13043
				0.744268	0.938071			0.547703	1.4916			0.744268	0.852949		0.547703	0.713461			0.387097	0.315789	1.93548	2.21053		0.8	0.923077	4.4	3.46154
				0.799415	0.817052			0.85053	1.25106			0.799415	0.759109		0.85053	0.928061			0	0.75	2.08696	2.625		1	1	2.6	1.5
				0.88974	0.771593			0.996305	0.834977			0.88974	0.602066		0.996305	0.649234			0.253521	0.857143	1.52113	2.14286		1.5	0	1.8	2.78571
				0.858818	0.813547			1.1581	0.631665			0.858818	0.698111		1.1581	0.453167			0	1.11628	1	1.53488		0	1.02128	2.15385	3.06383
				0.813045	0.644764			1.59011	0.218958			0.813045	0.632819		1.59011	0.454264			0.27907	0.333333	2.23256	0.5		2.4375	0	3.9375	1.22449
				0.895177	0.855366			0.965305	0.65831			0.895177	0.799796		0.965305	0.675833			0.681818	1.15663	0.954545	1.15663		0	0	2.4	4
				0.813698	0.850049			1.10705	1.11114			0.813698	0.799562		1.10705	1.20709			0.705882	0	1.41176	1.09091		0.380952	0.292683	2.47619	2.63415
				0.602849	0.706439			0.278199	0.412256			0.602849	0.789633		0.278199	0.949621			0.352941	0.6	0.529412	1.2		0	0.96	3.66667	4.08
				0.887248	0.569272			1.16013	0.718644			0.887248	0.738277		1.16013	1.11363			0.444444	0.765957	1.03704	1.44681		0.210526	0	1.47368	2.22222
				0.865394	0.899019			0.802762	1.58159			0.865394	0.566066		0.802762	0.365553								1.35849	0	2.9434	0.964286
				0.899804	0.699105			1.61837	0.609138			0.899804	0.58719		1.61837	0.400974								0.782609	0	2.86957	1.23077
				0.916812	0.344704			1.08487	0.954646			0.916812	0.856682		1.08487	0.411923								1.71429	0.333333	3.85714	1
				0.735941	0.773398			1.06986	0.6039			0.735941	0.819188		1.06986	0.959465								0.455696	0.136364	1.06329	1.5
				0.235183	0.645372			1.05828	0.599634			0.235183	0.859837		1.05828	0.704957								0.269663	0.461538	1.34831	1.84615
				0.9439	0.798916			0.549706	1.15798			0.9439	0.884581		0.549706	0.995235								0.16	0.164384	3.36	1.15068
				0.935715	0.950877			1.13706	1.33725			0.935715	0.850835		1.13706	0.944925								0.727273	0.461538	2	0.923077
				0.936829	0.719556			0.976377	0.42302			0.936829	0.819246		0.976377	0.686165								0.413793	0	0.827586	0.8
				0.770646	0.92766			0.448236	1.49214			0.770646	0.943058		0.448236	1.11501								0.141176	0	1.55294	0.461538
				0.756513	0.708528			0.845055	0.586796			0.756513	0.786927		0.845055	0.392432								0.882353	0.724138	1.94118	1.24138
				0.629003	0.855185			1.00303	0.830245			0.629003	0.74722		1.00303	0.570293								0.86747		0.722892
				0.759854	0.84026			0.359761	0.526264			0.759854	0.340775		0.359761	1.27736								0.324324		2.59459
				0.907787	0.806657			1.09827	0.473826			0.907787	0.660752		1.09827	0.456814								0.315789		1.89474
				0.901507	0.826138			1.05049	1.33843			0.901507	0.814544		1.05049	1.06023								0.872727		1.96364
				0.310226	0.823342			0.915339	0.287032			0.310226	0.874864		0.915339	0.296828								0		1.16129
				0.73762	0.932486			0.354434	1.09098			0.73762	0.911335		0.354434	0.894697								0.285714		2.28571
				0.923853	0.890307			0.840259	1.24351			0.923853	0.937354		0.840259	1.20676								1.28571		0.214286
				0.805034	0.846489			1.25889	1.3853			0.805034	0.655921		1.25889	0.746278								0.868421		1.26316
				0.632757	0.538902			0.232082	0.691004			0.632757	0.200655		0.232082	0.30464								0.333333		1
				0.734493	0.594651			0.432705	0.549856			0.734493	0.341356		0.432705	0.268801								0.666667		3.33333
				0.885422	0.854873			0.96694	1.27757			0.885422	0.826545		0.96694	0.173866
				0.848845	0.446933			0.823623	0.965712			0.848845	0.771235		0.823623	0.636059
				0.210369	0.562685			0.94959	1.07002			0.210369	0.628125		0.94959	0.444752
				0.690019	0.507006			0.52005	0.561169			0.690019	0.69053		0.52005	0.557887
				0.82453	0.847668			1.0967	1.43614			0.82453	0.856515		1.0967	0.647846
				0.580448	0.55596			0.18555	0.788127			0.580448	0.872119		0.18555	0.550944
				0.822758	0.313801			0.615563	0.854679			0.822758	0.917131		0.615563	0.840715
				0.630638	0.0775339			0.556151	0.722784			0.630638	0.854682		0.556151	0.9999
				0.832031	0.853596			0.850114	0.983755			0.832031	0.88489		0.850114	0.533968
				0.965407	0.875027			1.74967	1.34932			0.965407	0.901372		1.74967	0.621491
				0.946675	0.928791			1.36177	1.36252			0.946675	0.645506		1.36177	0.714722
				0.415377	0.795011			0.911012	1.11165			0.415377	0.909552		0.911012	1.64058
				0.808401	0.828445			1.1184	1.05749			0.808401	0.791629		1.1184	0.590804
				0.910663	0.814276			1.81074	0.448594			0.751578	0.222338		1.18464	0.449311
				0.751578	0.827955			1.18464	1.23503			0.892823	0.868227		0.75326	0.395874
				0.892823	0.874867			0.75326	1.12652			0.555992	0.443914		0.866871	0.949208
				0.555992	0.883309			0.866871	0.919642			0.915667	0.8928		1.31548	1.3599
				0.915667	0.524611			1.31548	0.577517			0.748486	0.45623		1.03086	0.357505
				0.748486	0.84316			1.03086	0.878882			0.741274	0.844653		1.01061	0.949906
				0.741274	0.919528			1.01061	1.4832			0.768467	0.775693		0.527881	0.470918
				0.768467	0.382246			0.527881	0.827004			0.795491	0.868772		1.26301	1.15365
				0.795491	0.551752			1.26301	0.722566			0.623474	0.935346		0.557446	1.22713
				0.623474	0.888117			0.557446	0.823659			0.724188	0.589853		0.993806	0.816854
				0.724188	0.615162			0.993806	0.894836			0.90763	0.947286		0.971921	0.989074
				0.90763	0.755346			0.971921	1.44872			0.729077	0.787896		0.403636	0.821662
				0.729077	0.854728			0.403636	0.789035			0.379243	0.940697		0.63166	0.342594
				0.379243	0.839759			0.63166	0.870554			0.797537	0.744725		0.54795	1.2429
				0.797537	0.561076			0.54795	1.13586			0.451666	0.618202		1.58149	0.618846
				0.451666	0.917499			1.58149	1.11475			0.85547	0.850707		0.697286	0.826541
				0.85547	0.857459			0.697286	1.31878			0.654073	0.902118		0.323217	0.884791
				0.654073	0.473927			0.323217	1.23772			0.810779	0.816326		0.847791	0.283064
				0.810779	0.783798			0.847791	0.800251			0.716221	0.946908		0.339526	1.21545
				0.716221	0.888689			0.339526	1.21796			0.725768	0.887849		0.372707	1.16643
				0.725768	0.277481			0.372707	0.582438			0.776284	0.706754		0.498471	0.650135
				0.776284	0.835992			0.498471	0.963833			0.714967	0.919538		0.524417	1.54406
				0.714967	0.816257			0.524417	1.20836			0.0643728	0.69217		0.87001	0.879793
				0.0643728	0.780637			0.87001	1.35072			0.533616	0.891522		1.18041	0.527269
				0.533616	0.897855			1.18041	1.48946			0.799719	0.362083		1.28547	1.411
				0.799719	0.919691			1.28547	1.50125			0.726796	0.933248		1.1199	1.50917
				0.726796	0.896503			1.1199	1.3989			0.509557	0.859175		0.494159	0.50397
				0.509557	0.775541			0.494159	1.21519			0.920437	0.450841		1.55328	0.799656
				0.920437	0.925308			1.55328	1.0883			0.84402	0.8759		0.393893	0.523268
				0.84402	0.626885			0.393893	0.845704			0.828115	0.910787		0.827454	0.65408
				0.828115	0.966249			0.827454	1.69351			0.824105	0.90462		0.48573	0.981784
				0.824105	0.871603			0.48573	1.14367			0.538131	0.885481		0.301971	0.783296
				0.538131	0.751232			0.301971	1.1589			0.896145	0.870033		0.82495	1.44924
				0.896145	0.766771			0.82495	1.41478			0.793393	0.887776		0.521688	1.22731
				0.793393	0.67308			0.521688	0.40835			0.843821	0.887135		1.22496	0.998408
				0.843821	0.656374			1.22496	1.42247			0.824072	0.711159		0.797884	0.50831
				0.824072	0.942995			0.797884	1.09681			0.169953	0.742267		0.861673	0.576514
				0.169953	0.920385			0.861673	1.64396			0.719045	0.59862		0.542123	0.493194
				0.719045	0.857694			0.542123	1.15341			0.872474	0.751046		0.84852	0.3415
				0.872474	0.747641			0.84852	0.698412			0.796696	0.407972		1.16723	1.1888
				0.796696	0.954958			1.16723	1.36958			0.943923	0.679873		1.05881	1.63616
				0.943923	0.934481			1.05881	1.30397			0.910515	0.198622		1.45276	0.750392
				0.910515	0.383462			1.45276	0.69291			0.788557	0.940136		0.57871	1.43646
				0.788557	0.624368			0.57871	0.70593			0.810591	0.776514		0.707706	1.08198
				0.810591	0.812273			0.707706	0.929977			0.444421	0.885064		0.633258	1.01948
				0.444421	0.777356			0.633258	0.567023			0.607282	0.847525		0.0988409	1.12642
				0.607282	0.939347			0.0988409	0.431282			0.94653	0.807984		1.4254	1.3244
				0.94653	0.774335			1.4254	0.612174			0.62878	0.971916		0.61037	1.02396
				0.62878	0.863902			0.61037	1.59562			0.847206	0.589087		1.25555	0.380169
				0.847206	0.523269			1.25555	0.935475			0.588886	0.839754		0.712731	0.73595
				0.588886	0.567421			0.712731	0.683551			0.766926	0.757941		0.608369	1.39688
				0.766926	0.541177			0.608369	1.20542			0.796389	0.264902		0.539918	0.345795
				0.796389	0.685369			0.539918	0.673409			0.878097	0.75483		0.950596	0.641627
				0.878097	0.881179			0.950596	0.553452			0.913705	0.745516		0.905669	0.851324
				0.913705	0.397858			0.905669	1.01521			0.815681	0.83723		0.495683	0.454922
				0.815681	0.892341			0.495683	1.52198			0.938722	0.951681		1.24238	1.07036
				0.938722	0.72415			1.24238	1.14096			0.657738	0.433268		0.470729	0.492159
				0.657738	0.79943			0.470729	0.670344			0.708981	0.851523		0.55943	0.992475
				0.708981	0.916863			0.55943	0.543074			0.620843	0.522572		0.856315	0.207539
				0.620843	0.601949			0.856315	0.306106			0.86593	0.89582		1.39528	0.503267
				0.86593	0.950487			1.39528	1.3162			0.73132	0.851641		0.359402	0.463313
				0.73132	0.639247			0.359402	0.669437			0.785799	0.672619		0.375902	0.301226
				0.785799	0.391325			0.375902	0.330309			0.250501	0.181019		1.03943	0.79676
				0.250501	0.850414			1.03943	0.736719			0.885917	0.229001		1.16437	0.345525
				0.885917	0.293482			1.16437	0.468404			0.815952	0.916968		0.858531	0.908358
				0.815952	0.768812			0.858531	0.61871			0.723407	0.869841		1.45884	0.565585
				0.723407	0.822277			1.45884	0.885068			0.625798	0.668234		0.420668	0.221447
				0.625798	0.778307			0.420668	0.930787			0.92755	0.674744		1.54915	0.503607
				0.92755	0.869374			1.54915	0.851984			0.835179	0.916441		1.12754	1.15635
				0.835179	0.823208			1.12754	0.765229			0.650838	0.28049		1.05161	0.203547
				0.650838	0.918684			1.05161	1.19519			0.384593	0.196593		0.90255	0.611758
				0.384593	0.182059			0.90255	0.441922			0.81999	0.569416		1.0151	0.317068
				0.81999	0.863099			1.0151	0.762684			0.811716	0.244643		0.438472	0.220178
				0.811716	0.0312271			0.438472	0.948842			0.800988	0.607069		0.940946	0.844743
				0.800988	0.729977			0.940946	1.19699			0.796798	0.699832		0.765998	0.293477
				0.796798	0.358784			0.765998	1.01356			0.670529	0.75628		0.621348	0.305656
				0.670529	0.453541			0.621348	0.425707			0.905041	0.343626		1.12351	0.530291
				0.905041	0.475672			1.12351	0.902762			0.876474	0.8219		1.53509	0.83703
				0.876474	0.261521			1.53509	0.807679			0.715569	0.381629		0.467315	0.640449
				0.840624	0.796289			0.794318	0.384077			0.500894	0.594236		0.218559	0.704536
				0.945024	0.503813			1.21597	0.492795			0.418891	0.736801		0.190753	0.662262
				0.873066	0.671675			0.905727	0.260048			0.856646	0.81403		0.374483	0.999096
				0.190593	0.939631			1.07185	0.970251			0.242791	0.733807		0.245854	0.734206
				0.888858	0.922997			0.776946	1.23733			0.260162	0.681743		0.956601	0.476315
				0.721208	0.769789			0.790928	0.813407			0.894722	0.268639		1.29351	1.06467
				0.818113	0.882099			1.42509	1.37226			0.551244	0.879863		0.584475	0.389306
				0.745566	0.791646			0.282651	0.670454			0.557052	0.638228		0.515208	0.896645
				0.670902	0.610107			0.451462	0.295474			0.760014	0.55598		0.436649	0.601581
				0.326296	0.872736			0.538284	0.498012			0.856113	0.509955		0.781846	0.333745
				0.897417	0.667205			1.18053	0.476606			0.708425	0.863746		0.344977	1.00923
				0.474946	0.69571			0.684327	0.727915			0.724295	0.176672		0.245102	0.471371
				0.71299	0.942851			0.447318	1.09979			0.782613	0.745291		0.493615	0.786191
				0.732908	0.865825			0.714187	0.582065			0.297507	0.665619		0.196473	0.274099
				0.918911	0.726384			0.957068	0.739883			0.898118	0.672482		0.917438	0.505323
				0.935199	0.696079			0.929023	0.248055			0.649524	0.670458		0.54497	0.357793
				0.827749	0.904036			1.02519	0.719019			0.378838	0.722932		0.933299	0.618636
				0.814105	0.558829			1.09654	0.282031			0.0589125	0.568778		0.233106	0.280785
				0.734965	0.766505			0.844035	0.517918			0.155079	0.87471		0.493043	0.682304
				0.781687	0.835421			0.870566	0.77309			0.533297	0.325636		0.188186	0.316649
				0.884991	0.736973			1.18322	0.66276			0.806108	0.0611038		0.759904	0.221608
				0.853129	0.811681			0.703943	0.521879			0.215808	0.731568		0.228595	0.298077
				0.622621	0.918832			0.98865	0.339108			0.7642	0.551774		0.999832	0.479762
				0.716691	0.910809			0.228692	0.662832			0.20967	0.41049		0.139544	0.882542
				0.651048	0.915287			0.94613	0.944648			0.0622447	0.77091		0.393591	1.13405
				0.298138	0.959883			0.619246	1.6771			0.603882	0.907063		0.280732	1.18331
				0.89223	0.440899			0.893522	0.779923			0.261885	0.853287		0.43987	0.448623
				0.725823	0.898517			0.535139	1.15315			0.942498	0.193622		1.34954	0.203503
				0.308605	0.42067			0.984929	0.400373			0.743167	0.619832		0.450998	0.348928
				0.812784	0.902908			0.740665	1.04956			0.945116	0.656958		1.18655	0.372841
				0.85562	0.883372			0.247232	1.31794			0.812456	0.334255		0.848611	0.483557
				0.715488	0.879095			0.739143	1.36756			0.805418	0.464263		0.762184	0.338788
				0.527215	0.830941			0.558558	0.993215			0.587855	0.607177		0.37374	0.394046
				0.619643	0.644091			0.28022	0.408876			0.899805	0.447999		1.22487	0.36819
				0.734926	0.756135			0.48261	0.437513			0.605048	0.713383		0.398698	0.329637
				0.803198	0.650267			0.36745	0.255538			0.183686	0.885898		0.292285	1.00548
				0.791139	0.790352			0.418981	0.288831			0.894397	0.760587		0.394578	0.330102
				0.797392	0.772304			0.41264	0.271778			0.559383	0.826784		0.804585	0.681153
				0.822251	0.949894			0.592591	0.896101			0.93774	0.943201		1.38629	1.34766
				0.778799	0.929493			0.602445	1.28486			0.872701	0.212968		0.913412	0.237897
				0.800654	0.832674			0.286492	1.16502			0.238354	0.838031		0.14447	0.822767
				0.539728	0.780441			0.253234	0.887146			0.530127	0.630497		0.602603	0.376114
				0.677867	0.644605			0.146035	0.893956			0.404563	0.179844		0.217682	0.428523
				0.810074	0.727546			0.978205	0.628149			0.801304	0.693017		0.281427	0.599663
				0.880688	0.695707			0.622114	1.39905			0.5127	0.260651		0.724804	0.20428
				0.87579	0.135811			0.297975	0.534595			0.228589	0.887825		0.377033	1.0065
				0.8325	0.729386			1.40782	0.368238			0.884796	0.620181		1.02586	0.599577
				0.438067	0.885733			0.618741	0.301231			0.767414	0.803671		0.339267	0.407776
				0.496339	0.648126			0.320655	0.378024			0.848672	0.485145		0.379235	0.511715
				0.845853	0.702907			2.0016	0.332977			0.844392	0.760604		0.663508	0.318473
				0.833527	0.863373			0.328673	0.730996			0.898166	0.287633		0.968156	0.340704
				0.843774	0.920804			0.954446	1.14056			0.128392	0.50141		0.127767	0.318744
				0.574257	0.763635			0.215203	0.579974			0.754416	0.70197		0.642162	0.360495
				0.840624	0.855613			0.794318	0.320186			0.457117	0.506882		0.207669	0.207399
				0.945024	0.745142			1.21597	0.887943			0.720494	0.759968		0.355024	0.351195
				0.873066	0.930066			0.905727	0.716539			0.294689	0.903952		0.385928	1.01625
				0.190593	0.703016			1.07185	0.627662			0.833753	0.777316		0.544201	0.89431
				0.888858	0.945792			0.776946	1.73943			0.907276	0.430441		0.437247	0.615213
				0.721208	0.686017			0.790928	1.04361			0.759151	0.848441		0.932056	1.1469
				0.818113	0.930358			1.42509	1.18677			0.116557	0.762506		0.305199	0.668969
				0.745566	0.796999			0.282651	0.36389			0.353359	0.349218		0.23945	0.447827
				0.670902	0.850467			0.451462	0.957781			0.536194	0.113534		0.375645	0.28448
				0.326296	0.457889			0.538284	0.863445			0.0359199	0.495055		0.375085	0.232466
				0.897417	0.900037			1.18053	1.24444			0.769717	0.731625		0.43757	0.414797
				0.474946	0.267722			0.684327	0.618443			0.352207	0.15132		0.552704	0.617368
				0.71299	0.772846			0.447318	0.734475			0.731132	0.705593		1.05724	0.433649
				0.732908	0.909176			0.714187	1.09411			0.123013	0.364698		0.454326	0.410605
				0.918911	0.819056			0.957068	0.685776			0.761808	0.369985		0.83525	0.668639
				0.935199	0.778565			0.929023	1.07006			0.60628	0.617548		0.465766	0.336748
				0.827749	0.499191			1.02519	0.442664			0.510592	0.83713		0.959759	0.459027
				0.814105	0.577482			1.09654	0.33969			0.89819	0.0918641		1.45737	0.218691
				0.734965	0.84928			0.844035	1.45325			0.62848	0.679501		0.53184	0.447877
				0.781687	0.224641			0.870566	0.449684			0.88078	0.635332		0.559841	0.515451
				0.884991	0.834236			1.18322	0.908552			0.740583	0.870431		0.482725	0.440015
				0.853129	0.474408			0.703943	0.620564			0.757429	0.875897		0.597213	1.31325
				0.622621	0.755074			0.98865	1.03648			0.605474	0.911911		0.636498	1.19639
				0.716691	0.849425			0.228692	1.47992			0.629468	0.516713		0.496585	0.212432
				0.651048	0.859233			0.94613	1.16132			0.211069	0.895721		0.594406	0.455741
				0.298138	0.811647			0.619246	0.862986			0.963161	0.725165		1.15859	1.08439
				0.89223	0.763872			0.893522	0.557367			0.440387	0.362824		0.297843	0.339488
				0.725823	0.88179			0.535139	1.18977			0.656454	0.798769		0.571241	0.90326
				0.308605	0.730026			0.984929	0.866229			0.843475	0.224272		1.07487	0.370043
				0.812784	0.937758			0.740665	0.703483			0.703855	0.699809		0.374811	0.303728
				0.85562	0.68957			0.247232	1.23973			0.807438	0.462446		1.12203	0.282064
				0.715488	0.730381			0.739143	0.939995			0.818463	0.840127		1.332	0.715814
				0.527215	0.126402			0.558558	0.613933			0.61283	0.818119		0.705691	0.734951
				0.619643	0.889497			0.28022	0.906866			0.172077	0.369938		1.18915	0.400817
				0.734926	0.869074			0.48261	1.01282			0.790922	0.1674		0.695224	0.746516
				0.803198	0.877735			0.36745	0.945156			0.400811	0.862533		0.706642	0.676013
				0.791139	0.805836			0.418981	0.696776			0.773508	0.275433		1.04357	0.863612
				0.797392	0.79062			0.41264	0.541589			0.711926	0.863107		0.337411	0.685392
				0.822251	0.838922			0.592591	1.0233			0.748316	0.356986		0.774739	0.628457
				0.778799	0.70929			0.602445	0.870481			0.698496	0.777187		0.869317	0.433674
				0.800654	0.711707			0.286492	0.55091			0.866238	0.759494		1.05309	0.551567
				0.539728	0.283068			0.253234	0.568191			0.867837	0.767668		1.40654	0.457164
				0.677867	0.919688			0.146035	1.2583			0.530415	0.649822		0.416933	0.570964
				0.810074	0.858289			0.978205	0.762597			0.741196	0.86381		0.363022	1.29152
				0.880688	0.902057			0.622114	1.0676			0.389654	0.835341		0.432976	0.755489
				0.87579	0.0232016			0.297975	0.892495			0.249281	0.638155		0.257078	0.344359
				0.8325	0.619503			1.40782	0.468388			0.8534	0.862129		0.979395	0.743822
				0.438067	0.608386			0.618741	1.00456			0.101245	0.220552		0.367736	0.300627
				0.496339	0.782383			0.320655	0.36704			0.022635	0.838402		0.183211	0.959854
				0.845853	0.677156			2.0016	0.681801			0.241881	0.852839		1.10918	1.2847
				0.833527	0.831292			0.328673	0.784172			0.713255	0.82827		0.624557	0.62673
				0.843774	0.554752			0.954446	1.03442			0.719038			0.37949
				0.574257	0.714684			0.215203	0.737258			0.78739			0.323952
				0.637774	0.891448			0.739921	1.31302			0.909349			1.10595
				0.727381	0.855855			1.27445	1.00178			0.889388			0.419703
				0.618905	0.817755			0.104696	1.18969			0.962924			1.43042
				0.841361	0.579931			0.612778	1.22886			0.440255			0.456403
				0.859001	0.577047			0.715528	0.980373			0.307786			0.25982
				0.793639	0.835353			0.392326	0.460489			0.575238			0.372402
				0.739213	0.413544			0.312403	0.486225			0.815237			0.481447
				0.521134	0.83735			1.21326	1.12528			0.674595			0.565107
				0.824961	0.693156			0.208459	0.793244			0.640277			0.136889
				0.906083	0.443162			1.33427	0.837882			0.936457			0.794978
				0.842574	0.920309			0.549756	0.917527			0.849022			1.25419
				0.84403	0.908905			1.55706	1.11108			0.426157			0.345857
				0.830821	0.76252			1.17092	1.04059
				0.883966	0.542905			1.02284	0.907558
				0.88182	0.588844			1.00895	0.22058
				0.831904	0.463042			0.53221	0.275943
				0.833704	0.539082			0.742799	0.453643
				0.84861	0.914416			0.612727	1.49193
				0.800873	0.812829			0.525994	1.54063
				0.850373	0.771666			1.54725	0.498348
				0.69089	0.795415			0.798957	0.957975
				0.869507	0.884255			0.767931	0.399689
				0.835115	0.444377			0.442126	0.932518
				0.873025	0.629211			0.926047	0.599406
				0.609499	0.901587			0.52917	0.995353
				0.786479	0.878714			0.352543	0.668484
				0.778588	0.585431			0.904425	0.136356
				0.722467	0.633121			0.583383	0.519085
				0.823332	0.826778			0.931976	0.305388
				0.848274	0.179111			0.849642	0.652095
				0.653472	0.549975			0.383911	0.575946
				0.683145	0.201524			0.505225	0.898693
				0.742378	0.893801			0.4003	0.908445
				0.611038	0.82601			0.307592	0.269324
				0.149877	0.677546			0.401376	0.569028
				0.632605	0.811834			0.313689	0.594632
				0.369861	0.310078			0.626413	0.225748
				0.814587	0.684834			0.897521	0.749811
				0.852336	0.757285			0.673376	0.58405
				0.313381	0.707581			0.415623	0.284479
				0.639118	0.651169			0.272582	0.518252
				0.864749	0.653386			0.781608	0.714442
				0.912462	0.617742			1.06843	0.362731
				0.584986	0.915291			1.35287	0.974661
				0.650438	0.593039			0.272446	1.257
				0.887665	0.6501			1.13962	0.388755
				0.283833	0.897653			0.480258	0.551541
				0.909768	0.891544			1.18574	0.916757
				0.73757	0.947866			0.349276	1.32666
				0.853364	0.936873			0.948738	0.944176
				0.775699	0.827627			0.832685	0.960441
				0.647658	0.560813			0.864486	0.789885
				0.655322	0.856806			0.318193	0.513812
				0.529129	0.747057			0.243562	0.232713
				0.630785	0.485366			0.632108	0.193424
				0.397249	0.0850913			0.425581	0.64388
				0.884911	0.918567			0.800497	0.997369
				0.568732	0.14283			0.27536	0.160524
				0.568732	0.217628			0.27536	0.425862
				0.441339	0.910523			0.392865	0.978688
				0.854969	0.896331			1.07744	1.20795
				0.281826	0.777909			0.289477	1.15859
				0.86043	0.78521			0.881456	1.09935
				0.85173	0.802537			0.860948	0.58824
				0.140779	0.910939			1.34473	0.685305
				0.493016	0.0857324			0.305816	0.728707
				0.939866	0.359125			1.16411	0.280161
				0.734957	0.531732			1.25095	0.378113
				0.932824	0.395271			1.74438	0.710171
				0.787715	0.959582			1.10143	1.15057
				0.829404	0.184976			1.0579	0.773242
				0.943119	0.775083			1.07868	0.635433
				0.756681	0.755839			1.19287	0.9974
				0.654117	0.840729			0.41736	1.0648
				0.0927258	0.247295			0.636404	0.420935
				0.0468334	0.6921			0.760655	0.219328
				0.245391	0.615548			0.265725	0.922337
				0.183007	0.760168			0.234262	0.373364
				0.194043	0.574445			0.297998	0.304384
				0.457826	0.444488			0.420353	0.359875
				0.878714	0.529349			0.891866	0.376115
				0.799901	0.852582			1.06515	0.572675
				0.867353	0.801233			0.439285	0.864839
				0.932234	0.948351			1.44088	1.5104
				0.645333	0.892453			0.718607	0.669143
				0.686844	0.64221			1.09894	0.308473
				0.756625	0.871899			1.34998	0.978807
				0.883162	0.291445			1.49616	0.143582
				0.0812227	0.309055			0.89494	0.374243
				0.751499	0.168002			0.747538	0.253763
				0.140506	0.799179			0.910733	0.89321
				0.249437	0.486779			0.62004	0.493191
				0.864126	0.852818			0.717505	1.28457
				0.825323	0.833286			0.96824	0.685771
					0.562981				0.331072
					0.686175				0.311476
					0.951585				1.03473
					0.218404				0.290309
					0.728617				0.651032
					0.159063				0.146646
					0.25246				0.274635
					0.111668				0.204864
					0.413073				0.359601
					0.197887				0.432375
					0.143446				0.321251
					0.922282				1.43352
					0.222805				0.31025
					0.775901				0.842965
					0.819062				0.605232
					0.844993				1.13602
					0.585742				0.227391
					0.967248				1.67883
					0.895429				0.764887
					0.862917				1.36037
					0.897729				0.673963
					0.922624				1.37557
					0.769367				0.585682
					0.769367				0.585682
					0.888557				0.445633
