# Supplementary material for: CXCL12 targets the primary cilium cAMP/cGMP ratio to regulate cell polarity during migration
Source: Nat Commun. 2023 Dec 4;14:8003. doi: 10.1038/s41467-023-43645-w (PMC10695954; doi:10.1038/s41467-023-43645-w)
Supplement: Supplementary file 7 — Source Data [file 41467_2023_43645_MOESM7_ESM.zip › Supplementary FIgure 3.xlsx]

## Sheet: Supplementary Figure 3
p values				Supplementary Figure 3C				Supplementary Figure 3D				Supplementary Figure 3E				Supplementary Figure 3F				Supplementary Figure 3I				Supplementary Figure 3J				Supplementary Figure 3K				Supplementary Figure 3L
pannel	statistical test	p value
C	Mann Whitney	0.8995		mRFP	cAMP Sponge			mRFP	cAMP Sponge			mRFP	cAMP Sponge			mRFP	cAMP Sponge			mRFP	SponGee			mRFP	SponGee			mRFP	SponGee			mRFP	SponGee
D	Mann Whitney	0.0002		84.4683	72.881			10.33	12.67			12	14			56.6882	27.3569			49.2742	11.6858			12	12.67			14	16.3333			21.347	3.85192
E	Mann Whitney	0.0058		92.7771	72.2211			10.33	12			12	15.3333			55.8435	24.6048			65.8504	12.8382			12	10.67			13.6667	13.3333			39.62	4.97019
F	Mann Whitney	0.0173		55.9155	65.8643			11	13			11.6667	15			57.7798	24.3604			31.2246	40.4845			12	11.33			13.6667	13.6667			13.8266	17.7751
I	Mann Whitney	0.0009		122.132	101.325			11	12.67			13	14.6667			201.615	37.2845			30.6952	29.5037			12	11.33			14	14.6667			14.6683	6.63583
J	Mann Whitney	0.2052		76.7087	83.1264			11.67	11.67			12.6667	13.6667			50.0758	40.2696			35.6786	12.1019			11.67	11.33			18	14.3333			4.76397	3.58194
K	Mann Whitney	0.0523		60.7462	58.9854			11.67	12			13.6667	15			56.3772	15.9911			35.8874	12.4166			11.67	11.33			15.3333	14			11.7562	3.74722
L	Mann Whitney	0.0001		47.047	-7.38487			11.33	12			13	12.3333			10.5585	11.3715			22.9316	31.9177			11.67	10.67			14	18			9.13488	3.01855
				34.6297	37.2119			11.33	12			13	15			46.7809	42.2898			48.912	20.3246			11.67	11.33			15.6667	14			12.7793	6.39881
				43.9805	55.7499			11.33	12			13	12.3333			24.7564	7.68862			23.721	30.432			11.33	10.67			13.3333	15.3333			10.9495	6.32781
				86.5534	67.454			11.33	12.67			11.6667	12.3333			55.3841	85.1777			31.583	26.2996			11.33	11.33			13	13.6667			18.9355	11.028
				78.0832	69.3921			11	11			11.3333	12			84.4438	41.2157			43.4236	27.9387			11.33	11.33			12.6667	13			34.8475	15.712
				50.7113	125.613			10.67	11			11.3333				61.6249	109.75			22.5868	29.5422			11.33	11.33			13.3333	13.6667			10.2112	9.91474
				55.1683				10.67				11.3333				67.708				30.4378	45.0899			11.33	12			14	13.3333			13.7444	37.6088
				244.557				10.67								297.935				44.0962	34.5296			10.67	12			16	18			8.55539	5.85947
																				23.6609	18.9005			11.33	11.33			14.3333	16.6667			10.1448	4.98553
																				31.8493	6.95434			11.33	10.67			13.6667	14.6667			11.8179	3.43222
																				18.0253	25.1396			11.33	11			13.6667	13.3333			12.9735	9.49644
																				78.4363				11.33				13				38.7667
																				88.8804				11.33				12.6667				57.582
																				60.2523				11.33				13				30.8241
																				93.3817				11.33				13				53.9229
																				55.3913				10.67				12				40.2387
																				59.2305				11				12.6667				34.6576
