# Supplementary material for: CXCL12 targets the primary cilium cAMP/cGMP ratio to regulate cell polarity during migration
Source: Nat Commun. 2023 Dec 4;14:8003. doi: 10.1038/s41467-023-43645-w (PMC10695954; doi:10.1038/s41467-023-43645-w)
Supplement: Supplementary file 7 — Source Data [file 41467_2023_43645_MOESM7_ESM.zip › Supplementary Figure 4.xlsx]

## Sheet: Supplementary Figure 4
p values				Supplementary Figure 4C				Supplementary Figure 4D				Supplementary Figure 4E			Supplementary Figure 4F
pannel	statistical test	p value
C	Mann Whitney	<0,0001		mRFP	bPAC			mRFP	bPAC			5HT6-mRFP	5HT6-mRFP_FSK		5HT6-mRFP	5HT6-mRFP_FSK
D	Mann Whitney	<0,0001		221.948	52.7989			1.1382	0.195552			165.955	71.0972		1.2293	0.526646
E	Mann Whitney	<0,0001		338.787	59.1628			1.25477	0.219121			130.267	110.604		1.53255	0.819292
F	Mann Whitney	<0,0001		236.032	38.5375			0.874191	0.142732			56.8148	34.7496		0.42085	0.257405
				269.146	46.5003			1.49526	0.172223			168.12	44.6235		1.24533	0.330545
				122.111	39.6452			0.452263	0.146834			61.6162	49.6573		0.456416	0.367832
				148.581	42.0405			0.550301	0.155706			92.5179	13.6547		0.685318	0.101146
				173.579	25.302			0.642887	0.093711			103.879	46.1356		0.769477	0.341745
				174.8	34.6303			0.647409	0.12826			88.972	82.5166		0.659052	0.611234
				172.261	40.6957			1.32508	0.150725			135.735	147.553		1.00544	1.09299
				153.79	27.8584			0.569592	0.103179			45.909	39.5902		0.340067	0.293261
				199.482	33.8623			0.738824	0.125416			160.504	67.2944		2.29292	0.498477
				190.557	32.5347			0.732911	0.120499			157.776	19.8627		1.3148	0.147131
				177.057	39.6616			1.22108	0.184473			151.712	78.1858		1.12379	0.579154
				98.8711	55.2017			0.366189	0.204451			137.919	39.4062		1.02162	0.291897
				51.6612	78.5006			0.191338	0.290743			66.3068	22.5964		0.663068	0.167381
				76.2127	186.268			1.1725	1.33048			106.481	22.2942		0.788746	0.165142
				154.319	23.451			0.571553	0.0868556			82.4824	27.801		0.610981	0.205933
				112.147	230.78			0.41536	0.854741			94.6585	51.1703		0.701174	0.379039
				122.36	60.5209			0.509834	0.345834			73.887	42.9777		0.547311	0.505619
				116.9	55.3833			0.531365	0.230764			75.8776	29.1184		1.51755	0.215692
				41.1915	24.7472			0.15544	0.0916563			120.708	14.1128		1.72441	0.104539
				328.881	13.45			1.21808	0.244546			85.0026	78.7047		1.30773	0.582998
				396.172	68.6772			1.49499	0.429232			179.015	39.7085		1.79015	0.294137
				264.618	69.8897			1.01776	0.258851			171.926	60.3222		1.27353	0.446831
				220.834	33.8129			0.817904	0.355925			87.1046	21.0852		0.967828	0.156186
				214.43	118.858			0.794186	0.440216			83.9729	91.982		1.04966	0.799843
				98.304	47.1403			0.51739	0.174594			137.075	41.6356		1.01537	0.308412
				153.246	52.5377			0.928761	0.194584			46.8627	23.8875		0.347131	0.176944
				130.434	37.9362			0.48309	0.140504			124.286	33.5745		1.30827	0.2487
				96.7711	113.999			0.358412	0.422218			82.1656	12.9961		0.608634	0.0962676
				225.874	68.2932			0.83657	0.341466			69.713	13.8457		0.871412	0.102561
				134.312	37.2936			0.497451	0.138125			91.7687	16.0979		0.679768	0.119244
				65.1059	45.8485			0.591872	0.169809			56.7205	15.5703		0.667299	0.115335
				162.27	69.1794			0.676124	0.25622			170.476	17.6076		1.70476	0.130426
				151.629	21.642			0.561588	0.0801555			114.888	27.9092		1.64126	0.206735
				212.761	15.5777			0.788004	0.0576952			177.956	51.9407		1.31819	0.384746
				105.923	56.4212			0.392306	0.208967			96.0217	41.3586		1.01075	0.30636
				142.2	44.652			0.729231	0.165378			91.6881	102.318		1.22251	0.757909
				219.184	230.27			0.811794	0.852853			111.772	139.578		1.71956	1.03391
				108.902	14.4516			0.403339	0.0535244			154.51	60.9803		1.14452	0.451706
				161.69	40.9948			0.769952	0.151833			40.028	30.6347		0.296504	0.226924
				228.605	115.084			0.846686	0.426237			112.666	26.0555		1.60952	0.193004
				151.22	112.874			1.20976	0.98151			165.61	32.1523		1.57724	0.643047
				144.521	110.572			0.535262	0.409526			198.522	94.0455		1.47053	1.04495
				164.864	89.6394			0.845457	0.331998			140.482	59.5356		1.04061	0.541233
				60.2625	44.6894			0.70897	0.388604			147.178	40.5409		1.09021	0.300303
				70.0684	106.712			0.560548	0.627717			155.328	85.5352		1.63504	0.633594
				72.8046	76.7268			0.269647	0.284173			154.658	66.8708		1.14561	0.891611
				51.7218	59.3237			0.517218	0.219717			81.3234	84.6413		1.35539	0.626973
				38.0286	99.7474			0.691429	0.623421			80.4035	35.9644		0.595581	0.266403
				81.4675	92.1431			0.301731	0.594471			53.5531	19.4721		1.07106	0.144238
				99.9599	27.9193			0.370222	0.103405			148.77	36.8267		1.14438	0.272791
				154.847	98.4382			0.658923	0.364586			140.757	53.7311		1.12606	0.398008
				127.205	94.668			0.519203	0.55687			51.6457	10.5889		0.860762	0.078436
				287.674	23.9499			1.12814	0.435452			110.006	90.8966		0.814858	0.673308
				44.4155	28.1107			0.592207	0.104114			119.828	23.4913		0.887611	0.174009
				99.1971	55.3822			1.4171	0.205119			45.7631	98.236		0.338986	1.03406
				132.001	100.814			0.517652	0.373385			73.1442	55.6628		0.696611	0.412317
				187.27	33.5654			1.24846	0.447538			158.766	81.0005		0.599117	0.600004
				198.761	39.3904			1.24226	0.14589			103.768	87.7468		0.391577	0.649976
				43.0839	73.5316			0.331415	0.668469			255.994	20.0697		1.27997	0.148665
				116.634	58.4994			1.37216	0.417853			279.646	101.012		1.80417	0.918288
				76.0857	31.3179			1.26809	0.115992			249.954	95.0964		1.24977	0.704418
				102.28	146.705			0.378815	0.543353			266.848	6.88444		1.00697	0.125172
				62.459	66.0602			0.23133	0.244667			165.252	9.17771		0.623592	0.122369
				131.269	78.0794			0.525076	0.918581			154.298	49.7307		2.20426	0.414422
				52.0302	271.912			0.385409	1.00708			216.016	42.2907		0.815153	0.402769
				59.0924				0.381241				231.675	83.8756		0.874244	0.621301
				40.9394				0.151627				75.1622	11.3941		0.349591	0.0844008
				81.5793				1.25507				182.226	36.5152		0.775431	0.270483
				100.597				0.467894				97.2939	40.9674		0.367147	0.303462
				73.2123				1.04589				141.046	44.5305		2.01495	0.329856
				101.059				0.374293				172.4	73.2455		1.18896	0.542559
				51.6014				0.412812				57.0506	59.5001		0.219425	0.440741
				164.442				1.13408				335.258	77.9346		1.26512	0.577293
				150.601				0.753005				107.459	18.2786		1.43278	0.152321
				60.9575				0.870821				254.263	72.4878		1.08197	0.536947
				139.658				0.517253				142.439	24.9852		0.730456	0.185076
				320.297				1.18628				138.963	180.315		0.751152	0.643982
				250.58				0.928076				174.292	12.2136		0.917325	0.0763349
				348.068				1.28914				157.356	170.862		0.593797	0.395514
				250.641				0.928299				76.7345	136.48		0.295133	0.387726
				235.987				1.31104				89.3354	185.864		1.48892	0.430241
				343.421				1.27193				127.897	81.9702		1.1627	0.640392
				189.544				0.702013				130.008	76.3093		0.722265	0.176642
				133.897				0.495915				206.781	77.0125		1.0339	0.17827
				294.447				1.59161				282.447	69.5124		1.08633	0.160908
				180.706				0.881494					36.8949			0.0854048
				195.779				0.910598					173.885			0.621019
				95.544				0.682457					332.282			0.769172
				235.357				0.871693					39.8315			0.0922025
				173.667				1.38934					21.4145			0.0495706
				136.762				1.51958					29.4303			0.0681257
				52.597				1.05194					52.1596			0.12074
				70.1354				0.779283					233.973			0.541605
				91.7527				0.611685					85.9243			0.198899
				215.962				1.19979					132.14			0.45882
				68.6492				0.549194					79.3485			0.220412
				223.933				1.31725					3.03867			0.0474793
				16.6501				1.66501					39.7373			0.206965
				45.3038				0.823706
				103.458				1.21716
				125.819				0.96784
				179.894				1.49912
				212.238				1.1791
				65.247				0.241655
				179.318				1.43455
				85.0158				0.314873
				188.894				1.11114
				95.1043				1.1888
				99.2542				1.32339
				236.845				1.39321
				214.555				0.794647
				170.734				0.632348
				114.135				0.422723
				216.812				1.05762
				99.1651				0.367278
				169.337				0.691173
