# Supplementary material for: CXCL12 targets the primary cilium cAMP/cGMP ratio to regulate cell polarity during migration
Source: Nat Commun. 2023 Dec 4;14:8003. doi: 10.1038/s41467-023-43645-w (PMC10695954; doi:10.1038/s41467-023-43645-w)
Supplement: Supplementary file 7 — Source Data [file 41467_2023_43645_MOESM7_ESM.zip › Supplementary Figure 5.xlsx]

## Sheet: Supplementary Figure 5
p values				Supplementary Figure 5C				Supplementary Figure 5D
pannel	statistical test	p value
C	Fisher's exact test	0.0026			FSK	FSK_CXCL12		FSK	FSK_CXCL12
D	Mann Whitney	0.0403		cil sans hotspot de cAMP	21	39		0	223.5
				cil avec hotspot de cAMP	54	35		255	0
								86	0
								47	0
								51	0
								132.75	0
								216.6	168.2
								69.93	210.7
								71	0
								0	200.5
								0	71.905
								119.5	0
								52.06	0
								101.91	0
								71.65	255
								69.4	0
								89.08	70.02
								54.38	81.69
								73.25	0
								192.1	156.027
								50.45	148.59
								79.12	0
								236.3	0
								0	0
								0	166.6
								255	0
								155.96	0
								108.285	255
								73.79	101
								76	121
								67.5	0
								0	173
								0	0
								0	0
								97.27	117.82
								253.9	0
								153.277	69.72
								0	0
								255	68.595
								163.01	0
								138.76	0
								0	105.1
								143.55	0
								238	0
								255	43.24
								0	0
								0	121.7
								100	208
								0	91
								77	51.605
								0	0
								45	50
								58.21	0
								0	0
								107.58	0
								65	109.65
								57.69	63.26
								93.37	0
								255	253
								40.77	95.5
								0	47.28
								88.5	0
								255	255
								112.92	96.2
								253	0
								52.27	255
								0	0
								253.1	70.5
								75.5	0
								67.605	113.1
								81	109.415
								137.033	0
								0	0
								0	147
								0
