# Supplementary material for: CXCL12 targets the primary cilium cAMP/cGMP ratio to regulate cell polarity during migration
Source: Nat Commun. 2023 Dec 4;14:8003. doi: 10.1038/s41467-023-43645-w (PMC10695954; doi:10.1038/s41467-023-43645-w)
Supplement: Supplementary file 7 — Source Data [file 41467_2023_43645_MOESM7_ESM.zip › Supplementary Figure 6.xlsx]

## Sheet: Supplementary Figure 6
p values				Supplementary Figure 6D
pannel	statistical test	p value
D	Mann Whitney	0.2025		Kif3a-/-_CTL	Kif3a-/-_CXCL12
				0.893334	0.963068
				0.878196	0.523429
				0.771199	0.795187
				0.504662	0.922128
				0.512329	0.924353
				0.864048	0.681977
				0.53917	0.790066
				0.869409	0.714544
				0.778761	0.130562
				0.933352	0.774803
				0.909561	0.818648
				0.763898	0.779406
				0.857814	0.901123
				0.706246	0.946356
				0.84164	0.83768
				0.830714	0.898634
				0.533117	0.776303
				0.766778	0.94908
				0.777531	0.821097
				0.802555	0.784798
				0.667406	0.731357
				0.778829	0.593111
				0.921205	0.953906
				0.898742	0.92154
				0.795039	0.906252
				0.774927	0.907275
				0.71006	0.976908
				0.758843	0.770894
				0.781142	0.559521
				0.828449	0.715791
				0.956146	0.87244
				0.867346	0.92212
				0.93358	0.916218
				0.353684	0.848466
				0.96378	0.447241
				0.616917	0.904789
				0.900036	0.818114
				0.879729	0.296485
				0.946056	0.512942
				0.898728	0.652366
				0.937275	0.903144
				0.906095	0.889416
				0.820255	0.865032
				0.800056	0.921772
				0.807932	0.194542
				0.898431	0.93925
				0.85927	0.868753
				0.854694	0.951774
				0.720388	0.751379
				0.657472	0.85674
				0.918114	0.872544
				0.206784	0.659807
				0.750864	0.263511
				0.917157	0.765542
				0.823837	0.504905
				0.785706	0.851203
				0.663237	0.82992
				0.800571	0.136018
				0.688396	0.953705
				0.891797	0.960662
				0.823772	0.774484
				0.710507	0.95306
				0.631944	0.977738
				0.965013	0.837491
				0.895514	0.942623
				0.815462	0.974907
				0.812868	0.72711
				0.815969	0.20281
				0.902145	0.876736
				0.818018	0.900337
				0.83883	0.894887
				0.918924	0.371394
				0.853755	0.868739
				0.701781	0.930198
				0.835026	0.891447
				0.901995	0.720224
				0.856926	0.918392
				0.718481	0.359117
				0.561385	0.378187
				0.784897	0.502034
				0.825323	0.7659
				0.659035	0.851869
				0.929914	0.83893
				0.693823	0.756461
				0.814116	0.778782
				0.852002	0.601531
				0.740335	0.403602
				0.882425	0.931052
				0.904821	0.860498
				0.859599	0.864298
				0.762402	0.921626
				0.89098	0.87025
				0.752849	0.953058
				0.873199	0.652284
				0.96244	0.627009
				0.91959	0.931316
				0.647665	0.91957
				0.965923	0.928738
				0.845036	0.891161
				0.676891	0.630899
				0.886728	0.349445
				0.918174	0.627519
				0.823741	0.56643
				0.967994	0.913757
				0.735261	0.580039
				0.404178	0.864753
				0.190998	0.920913
				0.929151	0.943542
				0.968031	0.924082
				0.474553	0.795144
				0.909021	0.919572
				0.818156	0.738805
				0.833071	0.746178
				0.260923	0.620434
				0.888777	0.75396
				0.837821	0.738574
				0.772661	0.874314
				0.944897	0.563111
				0.973828	0.764038
				0.704012	0.760891
				0.755598	0.561063
				0.33045	0.894863
				0.944357	0.687257
				0.925491	0.883883
				0.943343	0.576424
				0.760305	0.82556
				0.872613	0.850317
				0.870027	0.76744
				0.5428	0.90336
				0.923151	0.815607
				0.940717	0.918306
				0.918283	0.306604
				0.972121	0.573917
				0.758197	0.93756
				0.541741	0.823014
				0.96006	0.510218
				0.85392	0.916986
				0.839777	0.762844
				0.9085	0.831606
				0.941293	0.798986
				0.911229	0.517769
				0.81167	0.937542
				0.571705	0.887296
				0.905488	0.848399
				0.883988	0.876296
				0.911806	0.567425
				0.982777	0.782017
				0.943199	0.89372
				0.904233	0.837507
				0.886687	0.92747
				0.97206	0.943455
				0.813627	0.902742
				0.985051	0.46184
				0.914204	0.876076
				0.912597	0.759241
				0.807278	0.937859
				0.890856	0.644486
				0.93412	0.887724
				0.929771	0.858034
				0.873395	0.248259
				0.903155	0.914859
				0.873598	0.845695
				0.147845	0.891833
				0.926076	0.778283
				0.794093	0.753111
				0.943987	0.81914
				0.919107	0.866693
					0.879174
					0.749188
					0.902349
					0.751352
					0.853414
					0.143008
					0.448774
					0.840798
					0.748799
					0.869754
					0.813488
					0.918934
					0.937356
					0.473209
					0.804591
					0.912329
					0.964049
					0.957063
					0.733218
					0.943662
					0.90115
					0.957338
					0.861346
					0.902233
					0.965378
					0.957989
					0.0685659
					0.529308
					0.323709
					0.963336
